# Supplementary material for: Adaptations to Concurrent Training in Combination with High Protein Availability: A Comparative Trial in Healthy, Recreationally Active Men
Source: Sports Med. 2018 Oct 19;48(12):2869–83. doi: 10.1007/s40279-018-0999-9 (PMC6244626; doi:10.1007/s40279-018-0999-9)
Supplement: Supplementary file 2 — Supplementary material 2 (XLSX 15 kb) [file 40279_2018_999_MOESM2_ESM.xlsx]

## Sheet: Info
Online Resource 2
Title: Adaptations to Concurrent Training in Combination with High Protein Availability
Journal: Sports Medicine
Authors: Baubak Shamim1, Brooke Devlin1, Ryan G. Timmins2, Paul Tofari2, Connor Lee Dow2, Vernon G. Coffey3, John A Hawley1, Donny M. Camera1
1Exercise and Nutrition Research Program, Mary MacKillop Institute for Health Research, Australian Catholic University, Melbourne, VIC, Australia; 2School of Exercise Science, Australian Catholic University, Melbourne, VIC, Australia; 3Bond Institute of Health and Sport and Faculty of Health Sciences and Medicine, Bond University, Robina, Queensland, Australia;
Corresponding author: Donny Camera, Ph.D.
Email: donny.camera@acu.edu.au

## Sheet: 12wk Resistance Program
Online Resource 2: Overview of 12-week resistance training program. Abbreviations: 1RM, 1-repetition maximum; RPE, rating of perceived exertion; BB, barbell; DB, dumbbell; RDL, Romanian deadlift; SL, straight-legged; CG, close grip; WG, wide grip; DXA, dual-energy X-ray absorptiometry.
	Session
	1			2			3
Week	Movement	Sets x Reps	Intensity	Movement	Sets x Reps	Intensity	Movement	Sets x Reps	Intensity
1	Leg Press	5 x 10-15	@ 65% 1RM	Bench Press	5 x 10-12	@ 60% 1RM	Leg Press	5 x 10-15	@ 70% 1RM
	RDL	4 x 10	Up to RPE ~6-8	Seated DB Overhead Press	4 x 10-12	Up to RPE ~6-8	RDL	4 x 10	Up to RPE ~6-8
	Knee Extensions	3 x 12	@ 65% 1RM	BB Rows	4 x 12	Up to RPE ~6-8	Knee Extensions	3 x 12	@ 67.5% 1RM
	SL Sit Ups	3 x 15	Unweighted	DB Triceps Extension	3 x 15	Up to RPE ~6-8	DB Biceps Curl	3 x 15	Up to RPE ~6-8
2	Bench Press	5 x 10-12	@ 62.5% 1RM	Leg Press	5 x 10	@ 72.5% 1RM	Leg Press	5 x 10	@ 75% 1RM
	Incline DB Bench Press	4 x 8	Up to RPE ~6-8	BB Step Back Lunge	4 x 15	Up to RPE ~6-8	BB Step Back Lunge	4 x 16	Up to RPE ~6-8
	Chest Supported DB Row	4 x 12	Up to RPE ~6-8	Knee Extensions	3 x 10	@ 70% 1RM	Knee Extensions	3 x 10	@ 75% 1RM
	DB Triceps Extension	3 x 15	Up to RPE ~6-8	Single Arm DB Row	3 x 15 ea	Up to RPE ~6-8	Single Arm DB Row	3 x 15 ea	Up to RPE ~6-8
3	No training - Ultrasound			Leg Press	5 x 10	@ 80% 1RM	Leg Press	4 x 10, 1 x Failure	@ 80% 1RM
				BB Step Back Lunge	4 x 16	Up to RPE ~7-9	BB Hip Thruster	3 x 10	Up to RPE ~7-9
				RDL	3 x 10	Up to RPE ~7-9	Lat Pull Down	4 x 10	Up to RPE ~7-9
				DB Biceps Curl	3 x 15	Up to RPE ~7-9	DB Biceps Curl	3 x 12	Up to RPE ~7-9
4	Bench Press	4 x 8	@ 70% 1RM	Leg Press	5 x 10	@ 82.5% 1RM	Leg Press	4 x 8, 1 x Failure	@ 85% 1RM
	WG Paused Bench Press	4 x 8	@ 60% 1RM	BB Hip Thruster	4 x 10	Up to RPE ~7-9	Rope Pull Through	4 x 8	Up to RPE ~7-9
	CG Bench Press	3 x 8	@ 50% 1RM working up to 8RM	RDL	3 x 10	Up to RPE ~7-9	Knee Extensions	4 x 8	@ 72.5% 1RM
	DB Shrugs	4 x 12	Up to RPE ~7-9	DB Biceps Curl	3 x 15	Up to RPE ~7-9	BB Rows	4 x 10	Up to RPE ~7-9
5	1/2 Session - DXA/Ultrasound			Leg Press	5 x 10	@ 85% 1RM working up to 10RM	Paused Leg Press	4 x 8, 1 x Failure	@ 87.5% 1RM
				BB Step Back Lunge	4 x 16	Up to RPE ~8-10	Rope Pull Through	4 x 8	Up to RPE ~8-10
	Bench Press	4 x 8	@ 75% 1RM	SL Deadlift	3 x 10	Up to RPE ~5	Knee Extensions	4 x 8	@ 75% 1RM
	Incline DB Bench Press	4 x 8	Up to RPE ~8-10	DB Biceps Curl	3 x 15	Up to RPE ~8-10	BB Rows	4 x 10	Up to RPE ~8-10
6	Bench Press	4 x 6	@ 80% 1RM	Leg Press	4 x 6	@ 90% 1RM	1RM Testing
	Incline DB Bench Press	4 x 8	Up to RPE ~8-10	Bench Press	4 x 6	@ 85% 1RM
	Seated DB Overhead Press	3 x 8	Up to RPE ~8-10	Chest Supported DB Row	4 x 8	Up to RPE ~8-10
	DB Triceps Extension	3 x 15	Up to RPE ~8-10
7	Speed Leg Press	7 x 3	@ 70% 1RM	Bench Press	7 x 3	@ 70% 1RM	Paused Leg Press	5 x 3	@ 77.5% 1RM
	Knee Extensions	4 x 5	@ 70% 1RM	WG Paused Bench Press	3 x 8	@ 60% 1RM working up to 8RM	BB Step Back Lunge	4 x 12	Up to RPE ~8-10
	RDL	4 x 6	Up to RPE ~8-10	CG Speed Bench Press	4 x 6	@ 50% 1RM working up to 6RM	SL Deadlift	4 x 6	Up to RPE ~6-8
8	Leg Press	5 x 5	@ 85% 1RM	Paused Bench Press	5 x 5	@ 80% 1RM	Leg Press	5 x 5	@ 87.5% 1RM
	Knee Extensions	4 x 6	@ 80% 1RM	CG Bench Press	4 x 6	@ 60% 1RM working up to 8RM	BB Step Back Lunge	4 x 12	Up to RPE ~8-10
	RDL	4 x 6	Up to RPE ~8-10	Chest Supported DB Row	3 x 8	Up to RPE ~8-10	Knee Extensions	3 x 8	@ 87.5% 1RM
	DB Biceps Curl	2 x 15	Up to RPE ~8-10	DB Triceps Extension	3 x 12	Up to RPE ~8-10	Lat Pull Down	3 x 12	Up to RPE ~8-10
9	No training - DXA/Ultrasound			Paused Bench Press	5 x 4	@ 82.5% 1RM	Paused Leg Press	5 x 4	@ 87.5% 1RM
				CG Bench Press	4 x 6	@ 65% 1RM	Knee Extensions	4 x 6	@ 82.5% 1RM
				BB Rows	3 x 8	Up to RPE ~8-10	SL Deadlift	4 x 8	Up to RPE ~8-10
				DB Triceps Extension	3 x 12	Up to RPE ~8-10	DB Overhead Press	2 x 8	Up to RPE ~8-10
10	Leg Press	4 x 4	@ 90% 1RM	Paused Bench Press	6 x 4	@ 85% 1RM	Paused Leg Press	4 x 3	@ 90% 1RM
	BB Hip Thrusters	4 x 6	Up to RPE ~8-10	CG Bench Press	4 x 6	@ 70% 1RM	Knee Extensions	4 x 5	@ 85% 1RM
	RDL	4 x 6	Up to RPE ~8-10	BB Rows	4 x 8	Up to RPE ~8-10	SL Deadlift	4 x 8	Up to RPE ~8-10
	DB Biceps Curl	3 x 10	Up to RPE ~8-10				Lat Pull Down	3 x 8	Up to RPE ~8-10
11	Leg Press	3 x 3	@ 92.5% 1RM	Paused Bench Press	3 x 2	@ 90% 1RM	Leg Press	3 x 2	@ 95% 1RM
	Knee Extensions	3 x 5	@ 87.5% 1RM	CG Bench Press	1 x 10, 1 x 8, 1 x 6, 1 x 4	@ ~55%, ~62.5%, ~70%, ~75% 1RM	SL Deadlift	3 x 6	Up to RPE ~8-10
	RDL	3 x 8	Up to RPE ~8-10				DB Shrugs	4 x 10	Up to RPE ~8-10
	Single Arm DB Row	3 x 15 ea	Up to RPE ~8-10	Chest Supported DB Row		Up to RPE ~8-10	DB Biceps Curl	2 x 15	Up to RPE ~8-10
12	Leg Press	2 x 2	@ 97.5%	Paused Bench Press	2 x 2	@ 90% 1RM	Leg Press	5 x 5	@ 90% 1RM
	BB Hip Thrusters	3 x 5	Up to RPE ~8-10	CG Bench Press	1 x 8, 1 x 6, 1 x 4, 1 x 2	@ ~62.5%, ~70%, ~75%, ~77.5% 1RM	Knee Extensions	3 x 8	@ 85% 1RM
	Knee Extensions	3 x 4	@ 90% 1RM				BB Step Back Lunge	3 x 12	Up to RPE ~8-10
	Single Arm DB Row	2 x 15 ea	Up to RPE ~8-10	BB Rows	5 x 6	Up to RPE ~8-10
