# Supplementary material for: Adaptations to Concurrent Training in Combination with High Protein Availability: A Comparative Trial in Healthy, Recreationally Active Men
Source: Sports Med. 2018 Oct 19;48(12):2869–83. doi: 10.1007/s40279-018-0999-9 (PMC6244626; doi:10.1007/s40279-018-0999-9)
Supplement: Supplementary file 3 — Supplementary material 3 (XLSX 13 kb) [file 40279_2018_999_MOESM3_ESM.xlsx]

## Sheet: Info
Online Resource 3
Title: Adaptations to Concurrent Training in Combination with High Protein Availability
Journal: Sports Medicine
Authors: Baubak Shamim1, Brooke L. Devlin1, Ryan G. Timmins2, Paul J. Tofari2, Connor Lee Dow2, Vernon G. Coffey3, John A Hawley1, Donny M. Camera1
1Exercise and Nutrition Research Program, Mary MacKillop Institute for Health Research, Australian Catholic University, Melbourne, VIC, Australia; 2School of Exercise Science, Australian Catholic University, Melbourne, VIC, Australia; 3Bond Institute of Health and Sport and Faculty of Health Sciences and Medicine, Bond University, Robina, Queensland, Australia;
Corresponding author: Donny Camera, Ph.D.
Email: donny.camera@acu.edu.au

## Sheet: 12wk Endurance Program
Online Resource 3: Overview of 12-week endurance training program. Abbreviations: MAP, maximum aerobic power; HIIT, high-intensity interval training, DXA, dual-energy X-ray absorptiometry.
	Session Outlines									Session
	Session Descriptor	Work Interval	Rest Interval	Work Power % MAP	Rest Power % MAP	Repeats		Week		1	2	3
	Hill Simulation	8 min	-	0.4	-	-		1		Hill Simulation	8 x 2.5	Hill Simulation
		5 min	-	0.525	-	-		2		8 x 2.5	Hill Simulation	8 x 2.5
		3 min	-	0.625	-	-		3		No training - Biopsy/Ultrasound	Hill Simulation	10 x 2.5
		3 min	-	0.7	-	-		4		6 x 5	Hill Simulation +5%	6 x 5
		5 min	-	0.25	-	-		5		1/2 Session - DXA/Ultrasound: 4 x 5	Hill Simulation +10%	7 x 5
		10 s	-	0.4	-	-		6		Hill Simulation +15%	Steady State	VO2peak Test
		10 s	-	0.5	-	-		7		Hill Simulation	8 x 5	Hill Simulation
		10 s	-	0.6	-	-		8		HIIT A	Hill Simulation	HIIT A
		10 s	-	0.7	-	-		9		No training - Biopsy/Ultrasound	Hill Simulation	HIIT A
		10 s	-	0.8	-	-		10		Hill Simulation +5%	Steady State	Hill Simulation +5%
		10 s	-	0.9	-	-		11		HIIT B	Hill Simulation +10%	HIIT B
		30 s	-	1	-	-		12		HIIT B	Hill Simulation +10%	HIIT B
		10.5 min	-	25-40%	-	-
	8 x 2.5	2.5 min	1 min	0.7	0.4	8
	10 x 2.5	2.5 min	1 min	0.7	0.4	10
	4 x 5	5 min	1 min	0.7	0.4	4
	6 x 5	5 min	1 min	0.7	0.4	6
	7 x 5	5 min	1 min	0.7	0.4	7
	8 x 5	5 min	1 min	0.7	0.4	8
	HIIT Session A	10 s	50 s	1	0.4	6
		60 s	60 s	1	0.4	1
		20 s	40 s	1	0.4	3
		-	4 min	-	0.4	-
	Repeat all parts 2x after 4 min rest
	HIIT Session B	5 min	1 min	0.7	0.4	3
		10 s	50 s	1	0.4	6
		60 s	60 s	1	0.4	1
		20 s	40 s	1	0.4	3
		-	4 min	-	0.4	-
	Repeat all 100% efforts 2x after 4 min rest
	Steady State	45 min	-	0.5	-	-
