# Supplementary material for: Adaptations to Concurrent Training in Combination with High Protein Availability: A Comparative Trial in Healthy, Recreationally Active Men
Source: Sports Med. 2018 Oct 19;48(12):2869–83. doi: 10.1007/s40279-018-0999-9 (PMC6244626; doi:10.1007/s40279-018-0999-9)
Supplement: Supplementary file 8 — Supplementary material 8 (XLSX 338 kb) [file 40279_2018_999_MOESM8_ESM.xlsx]

## Sheet: Information
Online Resource Data Set
Title: Adaptations to Concurrent Training in Combination with High Protein Availability
Journal: Sports Medicine
Authors: Baubak Shamim1, Brooke L. Devlin1, Ryan G. Timmins2, Paul J. Tofari2, Connor Lee Dow2, Vernon G. Coffey3, John A Hawley1, Donny M. Camera1
1Exercise and Nutrition Research Program, Mary MacKillop Institute for Health Research, Australian Catholic University, Melbourne, VIC, Australia; 2School of Exercise Science, Australian Catholic University, Melbourne, VIC, Australia; 3Bond Institute of Health and Sport and Faculty of Health Sciences and Medicine, Bond University, Robina, Queensland, Australia;
Corresponding author: Donny Camera, Ph.D.
Email: donny.camera@acu.edu.au

## Sheet: Pre Charactersitics
ID	Cohort	Group	Age (y)	PRE
				Mass (kg)	Height (m)	BMI (kg/m2)	LBM (kg)
CSCS 1	1	CET	25	74.8	1.85	21.9	57.827
CSCS 2	1	RES	18	66.1	1.76	21.3	52.11
CSCS 3	1	CET	22	63.8	1.66	23.2	49.64
CSCS 4	1	CET	28	79.7	1.81	24.3	67.762
CSCS 5	1	END	28	93.2	1.89	26.1	67.646
CSCS 6	1	CET	30	69.9	1.68	24.8	50.118
CSCS 7	1	RES	34	72.2	1.84	21.3	61.604
CSCS 8	1	END	21	79.2	1.86	22.9	61.916
CSCS 9	1	CET	22	77.4	1.8	23.9	60.004
CSCS 10	1	END	34	89	1.68	31.5	56.29
CSCS 11	1	RES	24	68.7	1.81	21	55.889
CSCS 12	1	END	24	79	1.71	27	55.775
CSCS 13	1	END	29	71.8	1.79	22.4	55.851
CSCS 14	1	CET	26	93.2	1.82	28.1	69.146
CSCS 15	1	RES	34	90	1.77	28.7	62.421
CSCS 16	2	RES	27	93.4	1.99	23.6	70.6
CSCS 17	2	CET	35	74.2	1.717	25.2	53.6
CSCS 18	2	CET	26	64.1	1.701	22.2	52.3
CSCS 19	2	RES	19	66.6	1.808	20.4	55.5
CSCS 20	2	END	18	77.2	1.746	25.3	54
CSCS 21	2	END	28	87.9	1.864	25.3	63.5
CSCS 22	2	CET	21	66.5	1.809	20.3	57.2
CSCS 23	2	RES	20	69.7	1.819	21.1	56.2
CSCS 24	2	END	21	73.6	1.769	23.5	61.2
CSCS 25	2	END	18	82.3	1.839	24.3	63.2
CSCS 26	2	CET	20	74.4	1.874	21.2	62.8
CSCS 27	2	RES	21	66.5	1.784	20.9	54.7
CSCS 28	2	CET	25	84.2	1.734	28	58.9
CSCS 29	2	CET	29	94.5	1.783	29.7	61.5
CSCS 30	2	END	22	61.7	1.753	20.1	49.6
CSCS 31	2	RES	18	78.2	1.719	26.5	56
CSCS 32	2	RES	23	83.9	1.909	23	71.3
			Age (y)	Mass (kg)	Height (m)	BMI (kg/m2)	LBM (kg)
CSCS 1	1	CET	25	74.8	1.85	21.9	57.827
CSCS 3	1	CET	22	63.8	1.66	23.2	49.64
CSCS 4	1	CET	28	79.7	1.81	24.3	67.762
CSCS 6	1	CET	30	69.9	1.68	24.8	50.118
CSCS 9	1	CET	22	77.4	1.8	23.9	60.004
CSCS 14	1	CET	26	93.2	1.82	28.1	69.146
CSCS 17	2	CET	35	74.2	1.717	25.2	53.6
CSCS 18	2	CET	26	64.1	1.701	22.2	52.3
CSCS 22	2	CET	21	66.5	1.809	20.3	57.2
CSCS 26	2	CET	20	74.4	1.874	21.2	62.8
CSCS 28	2	CET	25	84.2	1.734	28	58.9
CSCS 29	2	CET	29	94.5	1.783	29.7	61.5
		Avg	25.75	76.3917	1.76983	24.4	58.3998
		STD	4.30908	10.1993	0.0693946	2.94464	6.3408
		SEM	1.24392	2.94429	0.0200325	0.850045	1.83043
			Age (y)	Mass (kg)	Height (m)	BMI (kg/m2)	LBM (kg)
CSCS 2	1	RES	18	66.1	1.76	21.3	52.11
CSCS 7	1	RES	34	72.2	1.84	21.3	61.604
CSCS 11	1	RES	24	68.7	1.81	21	55.889
CSCS 15	1	RES	34	90	1.77	28.7	62.421
CSCS 16	2	RES	27	93.4	1.99	23.6	70.6
CSCS 19	2	RES	19	66.6	1.808	20.4	55.5
CSCS 23	2	RES	20	69.7	1.819	21.1	56.2
CSCS 27	2	RES	21	66.5	1.784	20.9	54.7
CSCS 31	2	RES	18	78.2	1.719	26.5	56
CSCS 32	2	RES	23	83.9	1.909	23	71.3
		Avg	23.8	75.53	1.8209	22.78	59.6324
		STD	6.06996	10.2623	0.0782126	2.7724	6.70874
		SEM	1.91949	3.24524	0.024733	0.876711	2.12149
			Age (y)	Mass (kg)	Height (m)	BMI (kg/m2)	LBM (kg)
CSCS 5	1	END	28	93.2	1.89	26.1	67.646
CSCS 8	1	END	21	79.2	1.86	22.9	61.916
CSCS 10	1	END	34	89	1.68	31.5	56.29
CSCS 12	1	END	24	79	1.71	27	55.775
CSCS 13	1	END	29	71.8	1.79	22.4	55.851
CSCS 20	2	END	18	77.2	1.746	25.3	54
CSCS 21	2	END	28	87.9	1.864	25.3	63.5
CSCS 24	2	END	21	73.6	1.769	23.5	61.2
CSCS 25	2	END	18	82.3	1.839	24.3	63.2
CSCS 30	2	END	22	61.7	1.753	20.1	49.6
		Avg	24.3	79.49	1.7901	24.84	58.8978
		STD	5.27152	9.26708	0.0707287	3.07867	5.44572
		SEM	1.667	2.93051	0.0223664	0.973562	1.72209

## Sheet: DXA
ID	Cohort	Group	LBM (kg)				Fat Mass (kg)				Leg Lean Mass (kg)				Upper Body Lean Mass (kg)
			Pre	Wk 4	Wk 8	Post	Pre	Wk 4	Wk 8	Post	Pre	Wk 4	Wk 8	Post	Pre	Wk 4	Wk 8	Post
CSCS 1	1	CET	57.827	59.785	60.89	60.413	14.744	16.062	17.065	18.256	20.124	21.403	22.129	21.871	34.286	34.893	35.383	35.025
CSCS 2	1	RES	52.11	52.008	52.255	52.665	11.204	11.823	13.229	13.33	17.52	17.778	17.892	18.017	31.268	30.869	30.864	31.339
CSCS 3	1	CET	49.64	49.303	50.272	50.306	12.057	11.05	10.808	11.895	17.876	17.889	18.095	18.31	28.321	28.028	28.677	28.549
CSCS 4	1	CET	67.762	68.126	70.736	69.241	9.189	8.984	8.93	9.456	24.321	24.367	24.997	24.547	40.035	40.274	42.111	40.978
CSCS 5	1	END	67.646	67.065	66.765	66.627	22.454	23.701	23.307	24.513	23.729	23.681	23.111	23.902	40.221	39.804	40.163	39.096
CSCS 6	1	CET	50.118	52.34	53.262	53.507	17.331	17.115	18.31	18.973	16.677	17.618	18.286	18.261	30.207	31.402	31.623	31.905
CSCS 7	1	RES	61.604	63.897	63.568	64.777	8.551	10.274	9.907	10.394	21.454	22.884	22.195	22.457	36.936	37.777	38.192	39.026
CSCS 8	1	END	61.916	63.893	62.456	63.907	14.126	15.103	16.611	17.241	22.558	23.249	22.835	23.88	36.222	37.432	36.4	36.764
CSCS 9	1	CET	60.004	62.416	62.945	64.574	14.884	14.493	15.6	17.341	21.245	21.979	22.532	23.345	35.555	37.134	37.012	37.86
CSCS 10	1	END	56.29	56.793	58.039	57.56	30.444	29.809	29.589	29.211	21.198	21.562	21.65	21.644	31.485	31.574	32.876	32.211
CSCS 11	1	RES	55.889	56.056	57.604	57.948	10.507	10.857	11.324	11.889	18.96	19.534	19.767	20.848	33.71	33.271	34.636	33.899
CSCS 12	1	END	55.775	57.206	56.33	58.322	20.688	22.397	22.367	22.321	20.413	21.262	21.307	21.753	32.03	32.368	31.669	33.113
CSCS 13	1	END	55.851	58.057	57.496	56.781	13.158	14.174	14.194	13.427	20.68	21.471	21.02	21.31	32.05	33.505	33.328	32.371
CSCS 14	1	CET	69.146	71.54	73.021	72.182	20.253	20.161	20.611	22.104	25.27	26.294	26.537	26.444	40.152	41.501	42.737	41.949
CSCS 15	1	RES	62.421	64.477	64.051	64.019	26.058	25.689	25.214	25.875	21.938	23.107	23.329	22.967	36.55	37.573	36.828	37.035
CSCS 16	2	RES	70.6	70.662	70.938	71.502	18	19.055	20.526	21.97	23.27	22.83	23.68	23.597	43.457	43.885	43.364	43.993
CSCS 17	2	CET	53.6	55.367	55.411	55.281	18	17.883	18.323	19.567	17.719	18.712	18.892	18.828	32.44	33.223	33.062	32.772
CSCS 18	2	CET	52.3	54.353	55.439	55.86	9.6	7.813	7.794	7.732	18.06	18.903	18.96	19.245	30.933	32.194	33.216	33.384
CSCS 19	2	RES	55.5	57.125	57.825	58.739	8.2	8.736	9.817	11.111	19.082	20.117	20.336	20.801	32.997	33.355	33.965	34.172
CSCS 20	2	END	54	54.159	54.475	56.098	20.3	19.325	18.098	18.015	17.846	19.169	18.845	19.16	32.952	31.676	32.348	33.588
CSCS 21	2	END	63.5	63.295	63.557	64.091	21.6	21.153	21.204	21.718	21.005	20.661	20.944	21.009	38.508	38.676	38.683	39.064
CSCS 22	2	CET	57.2	57.923	59.759	58.057	7.3	7.774	8.512	9.864	21.796	22.073	22.592	22.062	32.269	32.761	34.141	32.803
CSCS 23	2	RES	56.2	57.909	58.083	58.236	11	10.37	10.02	9.458	20.219	21.051	20.608	21.322	32.73	33.709	34.286	33.7
CSCS 24	2	END	61.2	61.041	62.161	63.565	10.6	11.188	10.844	11.275	21.477	23.263	22.045	23.587	36.227	34.336	36.692	36.346
CSCS 25	2	END	63.2	68.017	67.14	66.617	16.1	15.698	16.876	16.15	23.03	25.157	25.505	25.227	36.45	39.167	37.917	37.701
CSCS 26	2	CET	62.8	63.148	63.429	65.082	9.1	10.611	11.214	12.331	22.468	23.06	23.928	24.597	36.927	36.562	36.109	36.963
CSCS 27	2	RES	54.7	56.252	57.313	57.767	9.5	8.775	8.329	8.242	18.797	20.065	19.808	20.52	32.104	32.537	33.758	33.426
CSCS 28	2	CET	58.9	59.05	59.664	61.153	22.9	22.411	22.358	20.704	20.127	20.894	20.84	21.325	35.335	34.7	35.336	36.33
CSCS 29	2	CET	61.5	63.926	62.881	61.601	29.9	29.532	28.308	25.937	23.153	24.439	23.558	23.1	35.003	36.07	35.974	34.896
CSCS 30	2	END	49.6	50.034	51.673	52.069	9.8	9.429	8.836	10.157	16.26	16.552	17.258	17.398	29.993	30.19	31.076	31.256
CSCS 31	2	RES	56	59.09	60.176	59.438	18.7	19.648	20.277	20.574	19.883	21.485	21.964	21.671	32.707	34.135	34.564	34.173
CSCS 32	2	RES	71.3	71.426	73.784	73.7	9.8	10.425	9.391	9.998	25.319	25.855	25.897	26.173	42.486	41.936	44.584	44

## Sheet: Ultrasound (L+R avg)
ID	Cohort	Group	VL Prox Muscle Thickness (cm)							VL Prox Pennation Angle (cm)							VL Prox Fascicle Length (cm)							VL Mid Muscle Thickness (cm)							VL Mid Pennation Angle (cm)							VL Mid Fascicle Length (cm)							VL Dist Muscle Thickness (cm)
			Pre	Wk 2	Wk 4	Wk 8	Post	dPre-Post	% Change	Pre	Wk 2	Wk 4	Wk 8	Post	dPre-Post	% Change	Pre	Wk 2	Wk 4	Wk 8	Post	dPre-Post	% Change	Pre	Wk 2	Wk 4	Wk 8	Post	dPre-Post	% Change	Pre	Wk 2	Wk 4	Wk 8	Post	dPre-Post	% Change	Pre	Wk 2	Wk 4	Wk 8	Post	dPre-Post	% Change	Pre	Wk 2	Wk 4	Wk 8	Post
CSCS 1	1	CET	2.71025	3.00075	3.09125	3.148	3.2215	0.51125	18.8636	18.11	18.315	17.69	19.985	19.405	1.295	7.15075	9.12134	9.67367	10.5669	9.70973	10.2086	1.08724	11.9198	2.81275	3.1585	3.089	3.1875	3.24225	0.4295	15.2698	18.415	18.49	18.53	21.67	20.265	1.85	10.0462	9.25531	10.0865	9.8419	9.11529	9.8263	0.57099	6.16932	2.18475	2.65225	2.536	2.5455	2.50825
CSCS 2	1	RES	2.54275	2.76825	2.8915	2.924	2.838	0.29525	11.6114	17.455	18.12	19.205	22.09	20.29	2.835	16.2418	8.87819	9.44594	8.88347	8.1427	8.58987	-0.288315	-3.24745	2.28025	2.44275	2.43375	2.468	2.535	0.25475	11.172	19.055	16.435	17.15	18.53	18.41	-0.645	-3.38494	7.41315	9.17827	8.37645	8.21451	8.47578	1.06263	14.3344	1.46225	1.6175	1.8225	1.7315	1.7815
CSCS 3	1	CET	2.6915	2.75075	2.90325	2.9285	2.822	0.1305	4.8486	19.095	18.46	20.905	20.96	20.835	1.74	9.11233	8.35433	9.13558	8.21309	8.57822	8.31286	-0.041469	-0.496378	2.4825	2.73825	2.7335	2.7485	2.679	0.1965	7.91541	16.775	19.73	18.88	19.835	19.81	3.035	18.0924	9.16579	9.10481	8.53528	8.51202	8.33473	-0.83106	-9.06698	1.59675	2.0105	2.078	2.173	2.2315
CSCS 4	1	CET	2.6195	2.89125	2.92875	2.98113	2.9145	0.295	11.2617	15.955	18.975	17.98	20.0376	21.32	5.365	33.6258	9.99501	9.02509	9.61506	8.76768	8.43374	-1.56127	-15.6205	2.415	2.822	2.80575	2.97275	2.866	0.451	18.6749	16.92	18.035	17.565	19.0323	18.325	1.405	8.30378	8.65214	9.22707	9.40121	9.875	9.62734	0.975191	11.2711	1.936	2.7965	2.77525	2.91401	2.624
CSCS 5	1	END	2.5195	2.8125	2.6495	2.709	2.6965	0.177	7.0252	17.6	17.64	16.865	22.495	21.585	3.985	22.642	8.44951	9.85761	9.26474	7.08913	7.67048	-0.779033	-9.21986	2.4825	2.538	2.486	2.5175	2.4975	0.015	0.60423	17.9	16.735	17.6	18.285	19.125	1.225	6.84358	8.18884	8.90453	8.37625	8.04854	8.03009	-0.158751	-1.93863	1.94775	2.184	2.083	2.1295	2.089
CSCS 6	1	CET	2.84475	3.19125	3.3555	3.4015	3.4855	0.64075	22.5239	17.205	18.92	18.685	22.19	22.655	5.45	31.6768	10.1166	9.9651	10.5884	9.50322	9.4453	-0.671352	-6.63611	2.80775	2.8195	3.1005	3.319	3.4495	0.64175	22.8564	17.585	18.315	19.94	22.075	22.355	4.77	27.1254	9.83183	9.15727	9.2236	9.24365	9.47209	-0.359746	-3.65899	2.2755	2.0805	2.51975	2.5045	2.5425
CSCS 7	1	RES	2.701	2.78925	3.01725	3.0575	2.9875	0.2865	10.6072	16.33	16.775	17.645	21.345	22.205	5.875	35.9767	9.96604	9.80281	10.0434	8.77771	8.24056	-1.72548	-17.3136	2.70325	2.85675	2.794	3.0205	2.9525	0.24925	9.22038	15.955	17.15	17.08	20.915	20.605	4.65	29.1445	9.95664	9.91594	9.62389	8.86587	8.79179	-1.16485	-11.6993	1.97475	2.0735	2.055	2.15	2.186
CSCS 8	1	END	2.79625	2.438	2.501	2.776	2.8055	0.00925	0.3308	16.75	16.63	16.585	18.82	19.145	2.395	14.2985	9.88189	9.04827	8.8652	8.60291	9.13013	-0.751752	-7.60737	2.28725	2.41025	2.41525	2.5405	2.384	0.09675	4.22997	15.095	16.255	16.225	19.845	19.245	4.15	27.4925	9.14194	9.20753	8.75755	7.54331	7.60946	-1.53248	-16.7631	1.55025	2.01525	2.101	2.091	1.9435
CSCS 9	1	CET	3.0845	3.31925	3.4215	3.5435	3.4985	0.414	13.4219	17.075	22.08	20.465	22.05	22.405	5.33	31.2152	10.6183	8.95289	9.88342	9.88646	9.65281	-0.965531	-9.09305	2.88225	3.38318	3.391	3.5175	3.561	0.67875	23.5493	17.07	20.71	20.99	23.915	22.565	5.495	32.191	10.3927	9.65883	9.57267	9.04258	9.68752	-0.705178	-6.78532	2.33825	2.67075	2.6625	2.81275	2.8693
CSCS 10	1	END	2.40575	2.62625	2.629	2.629	2.7615	0.35575	14.7875	17.77	18.04	18.775	20.445	20.9	3.13	17.614	8.35189	8.56762	8.25076	7.89614	8.14542	-0.206468	-2.47211	2.1685	2.46525	2.48575	2.5395	2.6035	0.435	20.0599	18.045	17.435	18.28	20.74	20.55	2.505	13.882	7.07436	8.55644	8.03019	7.52453	7.78675	0.712391	10.07	1.8645	2.214	2.2165	2.1985	2.1735
CSCS 11	1	RES	2.33575	2.5055	2.4775	2.6035	2.724	0.38825	16.6221	16.26	17.265	16.445	20.735	19.96	3.7	22.7552	8.46775	8.53238	8.89461	7.71755	8.411	-0.056748	-0.670167	2.32425	2.26875	2.466	2.581	2.6685	0.34425	14.8112	16.96	16.475	17.635	21.905	20.02	3.06	18.0425	8.30089	8.09976	8.23309	7.27337	8.18759	-0.113299	-1.3649	1.87825	2.03375	2.09675	2.136	2.2545
CSCS 12	1	END	2.61	2.758	2.78475	2.7895	2.9845	0.3745	14.3487	18.315	18.36	21.61	24.185	24.71	6.395	34.9167	8.81665	9.15681	7.63038	7.0982	7.43362	-1.38303	-15.6866	2.587	2.74975	2.9395	2.943	2.9985	0.4115	15.9065	19.385	18.505	20.525	23.06	24.57	5.185	26.7475	8.27189	8.95463	8.46295	7.83888	7.51698	-0.754917	-9.12629	1.8595	2.0385	2.02375	2.003	2.1615
CSCS 13	1	END	2.63825	2.61725	2.48725	2.594	2.706	0.06775	2.56799	14.585	17.135	17.53	20.345	19.395	4.81	32.9791	10.5959	9.07104	8.3466	7.84555	8.62644	-1.96941	-18.5866	2.2085	2.113	2.4475	2.431	2.58	0.3715	16.8214	15.8	15.64	17.47	18.78	19.94	4.14	26.2025	8.21126	7.9432	8.24426	7.9681	8.00959	-0.20167	-2.45602	1.862	1.9315	1.9275	2.1245	2.093
CSCS 14	1	CET	3.2585	3.3935	3.598	3.691	3.6915	0.433	13.2883	19.03	24.335	25.205	26.14	26.155	7.125	37.4409	10.0878	8.39888	8.64142	8.68777	8.68418	-1.40358	-13.9137	3.4585	3.6305	3.7095	3.65	3.5655	0.107	3.09383	20.53	25.1	25.34	25.85	22.575	2.045	9.96103	10.0127	8.62395	8.79404	8.69977	9.69861	-0.314127	-3.13727	2.7475	3.07675	3.11675	3.155	2.9405
CSCS 15	1	RES	2.9635	3.324	3.5005	3.5215	3.3985	0.435	14.6786	17.985	21.525	21.255	21.96	22.32	4.335	24.1034	9.70704	9.36892	9.78425	9.98508	9.36034	-0.3467	-3.57164	2.868	3.19125	3.2425	3.254	3.3105	0.4425	15.4289	19.67	23.42	23.22	23.365	22.53	2.86	14.5399	8.73651	8.19117	8.28384	8.56156	9.0614	0.324897	3.71884	2.3825	2.573	2.71725	2.652	2.6695
CSCS 16	2	RES	2.78925	2.63125	2.8775	2.859	2.9565	0.16725	5.99624	20.745	18.18	20.4	18.85	19.46	-1.285	-6.19426	8.2624	8.90906	8.66377	9.32817	9.34443	1.08203	13.0958	2.57775	2.659	2.7895	2.8405	2.91	0.33225	12.8891	17.685	18.455	21.25	18.67	18.475	0.79	4.46706	8.98754	8.89118	8.10924	9.37232	9.69036	0.702825	7.81999	2.1245	1.917	2.108	1.65275	2.14975
CSCS 17	2	CET	2.397	2.652	2.5255	2.63675	2.6365	0.2395	9.99166	18.125	19.115	19.045	20.885	18.95	0.825	4.55172	8.15263	8.53366	8.17661	7.80083	8.55617	0.403533	4.94973	2.364	2.44125	2.508	2.53925	2.52875	0.16475	6.96912	19.225	18.525	18.345	19.96	18.015	-1.21	-6.29389	7.56084	8.10754	8.42169	7.85448	8.63845	1.07761	14.2525	1.27475	1.78858	1.74775	1.48275	1.768
CSCS 18	2	CET	3.12775	3.382	3.245	3.631	3.5515	0.42375	13.5481	22.67	22.61	21.045	22.58	21.07	-1.6	-7.05779	8.47822	9.18177	9.46921	9.87184	10.3462	1.86799	22.0328	2.85175	3.1215	2.9495	3.301	3.24225	0.3905	13.6933	18.17	19.77	19.665	20.9	21.105	2.935	16.153	9.655	9.69919	9.21726	9.69925	9.43326	-0.221748	-2.29672	2.03375	2.44775	2.34275	2.638	2.38925
CSCS 19	2	RES	2.394	2.6915	2.7545	2.731	3.01225	0.61825	25.825	17.925	18.47	18.685	20.345	20.475	2.55	14.2259	8.22113	8.96418	9.08063	8.25375	9.04304	0.82191	9.99753	2.3555	2.5665	2.687	2.7845	2.8386	0.4831	20.5094	16.575	18.48	18.41	19.31	19.08	2.505	15.1131	8.7987	8.55345	9.00018	8.86433	9.13582	0.337113	3.83139	1.98725	2.34975	2.13375	2.15	2.4245
CSCS 20	2	END	2.42	2.6185	2.5515	2.538	2.5525	0.1325	5.47521	16.265	18.375	18.985	17.77	17.795	1.53	9.4067	9.23159	8.76857	8.30167	8.80765	8.83569	-0.395901	-4.28855	1.93875	2.222	2.332	2.329	2.4015	0.46275	23.8685	14.73	16	17.93	15.575	16.59	1.86	12.6273	8.17016	8.56787	7.98218	9.25446	8.94561	0.77545	9.49125	1.7295	1.99425	1.77575	1.68775	1.8015
CSCS 21	2	END	2.7335	2.711	2.634	2.8265	2.813	0.0795	2.90836	19.555	20.815	19.48	18.86	18.55	-1.005	-5.13935	8.65601	8.04315	8.30063	9.20484	9.32862	0.672611	7.77045	2.6135	2.6315	2.734	2.7795	2.7565	0.143	5.47159	16.595	18.565	17.965	20.015	18.86	2.265	13.6487	9.72102	8.72876	9.36839	8.5317	8.9922	-0.728825	-7.49741	1.96225	1.87825	2.143	1.9805	1.973
CSCS 22	2	CET	2.2545	2.4915	2.4775	2.8075	2.8545	0.6	26.6134	15.44	18.31	18.12	19.34	19.51	4.07	26.3601	9.0964	8.42132	8.41904	8.9226	8.9909	-0.105493	-1.15972	2.092	2.575	2.408	2.5895	2.743	0.651	31.1185	16.625	18.39	18.416	17.66	17.78	1.155	6.94737	7.77008	8.65222	8.03807	9.05096	9.50601	1.73593	22.3412	1.792	2.071	1.6205	2.02475	2.00825
CSCS 23	2	RES	2.10575	2.436	2.4685	2.622	2.655	0.54925	26.0833	15.275	16.995	16.81	16.935	17.645	2.37	15.5155	8.6046	8.8372	9.05566	9.55012	9.27312	0.668518	7.76931	2.55425	2.45	2.58	2.571	2.5975	0.04325	1.69326	18.065	16.345	17.64	17.86	16.945	-1.12	-6.19983	8.76216	9.24589	9.00933	8.86245	9.45522	0.693055	7.90963	2.06625	2.4895	2.437	2.6215	2.7185
CSCS 24	2	END	2.943	2.9005	2.8405	2.9255	2.9065	-0.0365	-1.24023	17.825	19.4	18.775	19.5	19.955	2.13	11.9495	10.1686	9.19094	9.30608	9.266	8.96899	-1.19959	-11.797	2.76125	2.799	2.71	2.8175	2.8635	0.10225	3.70303	18.825	19.785	17.645	18.125	20.375	1.55	8.23373	9.01496	8.68541	9.46138	9.59118	8.68439	-0.330575	-3.66696	2.26325	2.25225	2.2615	2.487	2.334
CSCS 25	2	END	2.6825	2.8695	2.892	2.973	2.8355	0.153	5.70363	16.745	20.935	20.05	20.19	20.065	3.32	19.8268	9.89301	8.41539	8.87497	9.05453	8.6827	-1.21032	-12.2341	2.4545	2.71	2.715	2.9455	2.808	0.3535	14.4021	17.47	18.975	17.605	19.915	19.995	2.525	14.4533	8.65909	8.78105	9.49994	9.08539	8.62625	-0.032848	-0.379347	2.0955	2.236	2.23375	2.357	2.4265
CSCS 26	2	CET	2.476	2.55	2.70075	2.859	2.9755	0.4995	20.1737	18.48	18.325	19.84	19.046	19.285	0.805	4.35606	8.2529	8.65003	8.36273	9.23126	9.49206	1.23916	15.0149	2.438	2.5475	2.6575	2.715	3.068	0.63	25.8409	18.41	16.955	18.145	17.555	19.61	1.2	6.5182	8.1749	9.26244	9.01409	9.534	9.6128	1.4379	17.5892	1.9295	2.19875	2.05725	2.06675	1.9895
CSCS 27	2	RES	3.073	3.0405	3.054	3.217	3.2405	0.1675	5.4507	20.685	20.515	20.62	21.635	21.665	0.98	4.73773	9.13724	9.18005	9.09891	9.17131	9.19589	0.058642	0.641791	3.0215	3.096	3.24	3.1565	3.245	0.2235	7.39699	18.35	20.215	20.99	21.83	20.67	2.32	12.6431	10.1423	9.41401	9.47552	8.90513	9.64637	-0.495896	-4.8894	1.5945	2.322	2.171	2.36375	2.21525
CSCS 28	2	CET	2.783	2.99625	3.06325	3.3215	3.23825	0.45525	16.3582	17.765	19.94	21.345	21.95	21.65	3.885	21.8688	9.64895	9.23078	8.84727	9.28959	9.18191	-0.467044	-4.84036	2.4125	2.801	3.1935	3.04025	3.181	0.7685	31.8549	18	20.455	20.365	19.65	20.18	2.18	12.1111	8.27492	8.41119	9.62611	9.51353	9.67968	1.40476	16.9762	1.78975	2.5125	2.3525	2.4715	2.662
CSCS 29	2	CET	3.6165	3.538	3.817	3.956	3.912	0.2955	8.17088	23.465	21.505	23.17	24.15	24.92	1.455	6.20072	9.48075	10.1032	10.1346	10.0634	9.65107	0.17032	1.79648	3.45175	3.5145	3.826	3.914	3.7805	0.32875	9.52415	21.685	23.035	22.47	24.255	23.36	1.675	7.72423	9.76446	9.39833	10.4526	9.91191	9.93956	0.175101	1.79325	2.22275	2.83125	2.559	2.99875	2.7905
CSCS 30	2	END	2.0555	2.157	2.166	2.236	2.1895	0.134	6.5191	17.04	17.07	17.11	17.05	16.29	-0.75	-4.40141	7.43918	7.79497	7.80466	8.0987	8.30654	0.867361	11.6594	2.431	2.1245	2.3185	2.185	2.2515	-0.1795	-7.38379	21.555	18.28	18.475	16.57	19.145	-2.41	-11.1807	6.9257	7.15163	7.72287	8.13313	7.22919	0.30349	4.38208	1.62625	1.902	1.8505	1.99	2.0405
CSCS 31	2	RES	2.6155	3.18	3.0635	3.3795	3.3225	0.707	27.0312	17.34	21.48	21.64	22.54	20.685	3.345	19.2907	9.31112	9.08939	8.71166	9.20459	9.87658	0.565454	6.07289	2.671	3.0495	3.0545	3.2355	3.289	0.618	23.1374	19.62	20.19	20.52	21.61	21.71	2.09	10.6524	8.37936	9.26886	9.14335	9.20277	9.3105	0.931145	11.1124	2.02675	2.4115	2.2925	2.52225	2.74125
CSCS 32	2	RES	3.068	3.31	3.1795	3.3475	3.4805	0.4125	13.4452	21.455	22.54	22.315	22.825	23.83	2.375	11.0697	8.77761	9.01543	8.74604	9.01647	8.99307	0.21546	2.45466	2.7615	3.0855	3.067	3.225	3.324	0.5625	20.3694	17.91	20.525	20.105	21.33	22.72	4.81	26.8565	9.49555	9.23124	9.36938	9.28273	8.98648	-0.509064	-5.36108	2.0175	2.4845	2.57775	2.5825	2.7715
ID	Cohort	Group	VL Prox Muscle Thickness (cm)							VL Prox Pennation Angle (cm)							VL Prox Fascicle Length (cm)							VL Mid Muscle Thickness (cm)							VL Mid Pennation Angle (cm)							VL Mid Fascicle Length (cm)							VL Dist Muscle Thickness (cm)
			Pre	Wk 2	Wk 4	Wk 8	Post	dPre-Post	% Change	Pre	Wk 2	Wk 4	Wk 8	Post	dPre-Post	% Change	Pre	Wk 2	Wk 4	Wk 8	Post	dPre-Post	% Change	Pre	Wk 2	Wk 4	Wk 8	Post	dPre-Post	% Change	Pre	Wk 2	Wk 4	Wk 8	Post	dPre-Post	% Change	Pre	Wk 2	Wk 4	Wk 8	Post	dPre-Post	% Change	Pre	Wk 2	Wk 4	Wk 8	Post
CSCS 1	1	CET	2.71025	3.00075	3.09125	3.148	3.2215	0.51125	18.8636	18.11	18.315	17.69	19.985	19.405	1.295	7.15075	9.12134	9.67367	10.5669	9.70973	10.2086	1.08724	11.9198	2.81275	3.1585	3.089	3.1875	3.24225	0.4295	15.2698	18.415	18.49	18.53	21.67	20.265	1.85	10.0462	9.25531	10.0865	9.8419	9.11529	9.8263	0.57099	6.16932	2.18475	2.65225	2.536	2.5455	2.50825
CSCS 3	1	CET	2.6915	2.75075	2.90325	2.9285	2.822	0.1305	4.8486	19.095	18.46	20.905	20.96	20.835	1.74	9.11233	8.35433	9.13558	8.21309	8.57822	8.31286	-0.041469	-0.496378	2.4825	2.73825	2.7335	2.7485	2.679	0.1965	7.91541	16.775	19.73	18.88	19.835	19.81	3.035	18.0924	9.16579	9.10481	8.53528	8.51202	8.33473	-0.83106	-9.06698	1.59675	2.0105	2.078	2.173	2.2315
CSCS 4	1	CET	2.6195	2.89125	2.92875	2.98113	2.9145	0.295	11.2617	15.955	18.975	17.98	20.0376	21.32	5.365	33.6258	9.99501	9.02509	9.61506	8.76768	8.43374	-1.56127	-15.6205	2.415	2.822	2.80575	2.97275	2.866	0.451	18.6749	16.92	18.035	17.565	19.0323	18.325	1.405	8.30378	8.65214	9.22707	9.40121	9.875	9.62734	0.975191	11.2711	1.936	2.7965	2.77525	2.91401	2.624
CSCS 6	1	CET	2.84475	3.19125	3.3555	3.4015	3.4855	0.64075	22.5239	17.205	18.92	18.685	22.19	22.655	5.45	31.6768	10.1166	9.9651	10.5884	9.50322	9.4453	-0.671352	-6.63611	2.80775	2.8195	3.1005	3.319	3.4495	0.64175	22.8564	17.585	18.315	19.94	22.075	22.355	4.77	27.1254	9.83183	9.15727	9.2236	9.24365	9.47209	-0.359746	-3.65899	2.2755	2.0805	2.51975	2.5045	2.5425
CSCS 9	1	CET	3.0845	3.31925	3.4215	3.5435	3.4985	0.414	13.4219	17.075	22.08	20.465	22.05	22.405	5.33	31.2152	10.6183	8.95289	9.88342	9.88646	9.65281	-0.965531	-9.09305	2.88225	3.38318	3.391	3.5175	3.561	0.67875	23.5493	17.07	20.71	20.99	23.915	22.565	5.495	32.191	10.3927	9.65883	9.57267	9.04258	9.68752	-0.705178	-6.78532	2.33825	2.67075	2.6625	2.81275	2.8693
CSCS 14	1	CET	3.2585	3.3935	3.598	3.691	3.6915	0.433	13.2883	19.03	24.335	25.205	26.14	26.155	7.125	37.4409	10.0878	8.39888	8.64142	8.68777	8.68418	-1.40358	-13.9137	3.4585	3.6305	3.7095	3.65	3.5655	0.107	3.09383	20.53	25.1	25.34	25.85	22.575	2.045	9.96103	10.0127	8.62395	8.79404	8.69977	9.69861	-0.314127	-3.13727	2.7475	3.07675	3.11675	3.155	2.9405
CSCS 17	2	CET	2.397	2.652	2.5255	2.63675	2.6365	0.2395	9.99166	18.125	19.115	19.045	20.885	18.95	0.825	4.55172	8.15263	8.53366	8.17661	7.80083	8.55617	0.403533	4.94973	2.364	2.44125	2.508	2.53925	2.52875	0.16475	6.96912	19.225	18.525	18.345	19.96	18.015	-1.21	-6.29389	7.56084	8.10754	8.42169	7.85448	8.63845	1.07761	14.2525	1.27475	1.78858	1.74775	1.48275	1.768
CSCS 18	2	CET	3.12775	3.382	3.245	3.631	3.5515	0.42375	13.5481	22.67	22.61	21.045	22.58	21.07	-1.6	-7.05779	8.47822	9.18177	9.46921	9.87184	10.3462	1.86799	22.0328	2.85175	3.1215	2.9495	3.301	3.24225	0.3905	13.6933	18.17	19.77	19.665	20.9	21.105	2.935	16.153	9.655	9.69919	9.21726	9.69925	9.43326	-0.221748	-2.29672	2.03375	2.44775	2.34275	2.638	2.38925
CSCS 22	2	CET	2.2545	2.4915	2.4775	2.8075	2.8545	0.6	26.6134	15.44	18.31	18.12	19.34	19.51	4.07	26.3601	9.0964	8.42132	8.41904	8.9226	8.9909	-0.105493	-1.15972	2.092	2.575	2.408	2.5895	2.743	0.651	31.1185	16.625	18.39	18.416	17.66	17.78	1.155	6.94737	7.77008	8.65222	8.03807	9.05096	9.50601	1.73593	22.3412	1.792	2.071	1.6205	2.02475	2.00825
CSCS 26	2	CET	2.476	2.55	2.70075	2.859	2.9755	0.4995	20.1737	18.48	18.325	19.84	19.046	19.285	0.805	4.35606	8.2529	8.65003	8.36273	9.23126	9.49206	1.23916	15.0149	2.438	2.5475	2.6575	2.715	3.068	0.63	25.8409	18.41	16.955	18.145	17.555	19.61	1.2	6.5182	8.1749	9.26244	9.01409	9.534	9.6128	1.4379	17.5892	1.9295	2.19875	2.05725	2.06675	1.9895
CSCS 28	2	CET	2.783	2.99625	3.06325	3.3215	3.23825	0.45525	16.3582	17.765	19.94	21.345	21.95	21.65	3.885	21.8688	9.64895	9.23078	8.84727	9.28959	9.18191	-0.467044	-4.84036	2.4125	2.801	3.1935	3.04025	3.181	0.7685	31.8549	18	20.455	20.365	19.65	20.18	2.18	12.1111	8.27492	8.41119	9.62611	9.51353	9.67968	1.40476	16.9762	1.78975	2.5125	2.3525	2.4715	2.662
CSCS 29	2	CET	3.6165	3.538	3.817	3.956	3.912	0.2955	8.17088	23.465	21.505	23.17	24.15	24.92	1.455	6.20072	9.48075	10.1032	10.1346	10.0634	9.65107	0.17032	1.79648	3.45175	3.5145	3.826	3.914	3.7805	0.32875	9.52415	21.685	23.035	22.47	24.255	23.36	1.675	7.72423	9.76446	9.39833	10.4526	9.91191	9.93956	0.175101	1.79325	2.22275	2.83125	2.559	2.99875	2.7905
		Avg	2.82198	3.01304	3.09394	3.24211	3.23348	0.4115	14.922	18.5346	20.0742	20.2913	21.6095	21.5133	2.97875	17.2085	9.28361	9.106	9.24314	9.19272	9.24631	-0.0372906	0.329491	2.70573	2.96272	3.03098	3.12452	3.1589	0.453167	17.53	18.2842	19.7925	19.8876	21.0298	20.4954	2.21125	12.4066	9.04256	9.11578	9.17821	9.17104	9.4547	0.412136	5.45396	2.0101	2.42809	2.364	2.48227	2.44363
		STD	0.3907	0.354556	0.415358	0.411467	0.398047	0.148901	6.26115	2.39398	2.04509	2.24979	2.05265	2.25542	2.58586	14.7463	0.837508	0.572971	0.910925	0.667335	0.671368	1.06189	11.5551	0.424587	0.393381	0.447583	0.43639	0.39389	0.222621	9.63485	1.55141	2.30734	2.21005	2.6177	1.91374	1.74441	10.086	0.936773	0.577059	0.669743	0.603137	0.478281	0.90203	10.7363	0.383509	0.395423	0.429139	0.478679	0.374504
		SEM	0.112785	0.102351	0.119903	0.11878	0.114906	0.0429841	1.80744	0.691081	0.590365	0.649458	0.592549	0.651084	0.746473	4.25688	0.241768	0.165403	0.262961	0.192643	0.193807	0.306541	3.33568	0.122568	0.113559	0.129206	0.125975	0.113706	0.064265	2.78134	0.447855	0.66607	0.637987	0.755664	0.552449	0.503567	2.91159	0.270423	0.166583	0.193338	0.174111	0.138068	0.260394	3.09931	0.110709	0.114149	0.123882	0.138183	0.10811
ID	Cohort	Group	VL Prox Muscle Thickness (cm)							VL Prox Pennation Angle (cm)							VL Prox Fascicle Length (cm)							VL Mid Muscle Thickness (cm)							VL Mid Pennation Angle (cm)							VL Mid Fascicle Length (cm)							VL Dist Muscle Thickness (cm)
			Pre	Wk 2	Wk 4	Wk 8	Post	dPre-Post	% Change	Pre	Wk 2	Wk 4	Wk 8	Post	dPre-Post	% Change	Pre	Wk 2	Wk 4	Wk 8	Post	dPre-Post	% Change	Pre	Wk 2	Wk 4	Wk 8	Post	dPre-Post	% Change	Pre	Wk 2	Wk 4	Wk 8	Post	dPre-Post	% Change	Pre	Wk 2	Wk 4	Wk 8	Post	dPre-Post	% Change	Pre	Wk 2	Wk 4	Wk 8	Post
CSCS 2	1	RES	2.54275	2.76825	2.8915	2.924	2.838	0.29525	11.6114	17.455	18.12	19.205	22.09	20.29	2.835	16.2418	8.87819	9.44594	8.88347	8.1427	8.58987	-0.288315	-3.24745	2.28025	2.44275	2.43375	2.468	2.535	0.25475	11.172	19.055	16.435	17.15	18.53	18.41	-0.645	-3.38494	7.41315	9.17827	8.37645	8.21451	8.47578	1.06263	14.3344	1.46225	1.6175	1.8225	1.7315	1.7815
CSCS 7	1	RES	2.701	2.78925	3.01725	3.0575	2.9875	0.2865	10.6072	16.33	16.775	17.645	21.345	22.205	5.875	35.9767	9.96604	9.80281	10.0434	8.77771	8.24056	-1.72548	-17.3136	2.70325	2.85675	2.794	3.0205	2.9525	0.24925	9.22038	15.955	17.15	17.08	20.915	20.605	4.65	29.1445	9.95664	9.91594	9.62389	8.86587	8.79179	-1.16485	-11.6993	1.97475	2.0735	2.055	2.15	2.186
CSCS 11	1	RES	2.33575	2.5055	2.4775	2.6035	2.724	0.38825	16.6221	16.26	17.265	16.445	20.735	19.96	3.7	22.7552	8.46775	8.53238	8.89461	7.71755	8.411	-0.056748	-0.670167	2.32425	2.26875	2.466	2.581	2.6685	0.34425	14.8112	16.96	16.475	17.635	21.905	20.02	3.06	18.0425	8.30089	8.09976	8.23309	7.27337	8.18759	-0.113299	-1.3649	1.87825	2.03375	2.09675	2.136	2.2545
CSCS 15	1	RES	2.9635	3.324	3.5005	3.5215	3.3985	0.435	14.6786	17.985	21.525	21.255	21.96	22.32	4.335	24.1034	9.70704	9.36892	9.78425	9.98508	9.36034	-0.3467	-3.57164	2.868	3.19125	3.2425	3.254	3.3105	0.4425	15.4289	19.67	23.42	23.22	23.365	22.53	2.86	14.5399	8.73651	8.19117	8.28384	8.56156	9.0614	0.324897	3.71884	2.3825	2.573	2.71725	2.652	2.6695
CSCS 16	2	RES	2.78925	2.63125	2.8775	2.859	2.9565	0.16725	5.99624	20.745	18.18	20.4	18.85	19.46	-1.285	-6.19426	8.2624	8.90906	8.66377	9.32817	9.34443	1.08203	13.0958	2.57775	2.659	2.7895	2.8405	2.91	0.33225	12.8891	17.685	18.455	21.25	18.67	18.475	0.79	4.46706	8.98754	8.89118	8.10924	9.37232	9.69036	0.702825	7.81999	2.1245	1.917	2.108	1.65275	2.14975
CSCS 19	2	RES	2.394	2.6915	2.7545	2.731	3.01225	0.61825	25.825	17.925	18.47	18.685	20.345	20.475	2.55	14.2259	8.22113	8.96418	9.08063	8.25375	9.04304	0.82191	9.99753	2.3555	2.5665	2.687	2.7845	2.8386	0.4831	20.5094	16.575	18.48	18.41	19.31	19.08	2.505	15.1131	8.7987	8.55345	9.00018	8.86433	9.13582	0.337113	3.83139	1.98725	2.34975	2.13375	2.15	2.4245
CSCS 23	2	RES	2.10575	2.436	2.4685	2.622	2.655	0.54925	26.0833	15.275	16.995	16.81	16.935	17.645	2.37	15.5155	8.6046	8.8372	9.05566	9.55012	9.27312	0.668518	7.76931	2.55425	2.45	2.58	2.571	2.5975	0.04325	1.69326	18.065	16.345	17.64	17.86	16.945	-1.12	-6.19983	8.76216	9.24589	9.00933	8.86245	9.45522	0.693055	7.90963	2.06625	2.4895	2.437	2.6215	2.7185
CSCS 27	2	RES	3.073	3.0405	3.054	3.217	3.2405	0.1675	5.4507	20.685	20.515	20.62	21.635	21.665	0.98	4.73773	9.13724	9.18005	9.09891	9.17131	9.19589	0.058642	0.641791	3.0215	3.096	3.24	3.1565	3.245	0.2235	7.39699	18.35	20.215	20.99	21.83	20.67	2.32	12.6431	10.1423	9.41401	9.47552	8.90513	9.64637	-0.495896	-4.8894	1.5945	2.322	2.171	2.36375	2.21525
CSCS 31	2	RES	2.6155	3.18	3.0635	3.3795	3.3225	0.707	27.0312	17.34	21.48	21.64	22.54	20.685	3.345	19.2907	9.31112	9.08939	8.71166	9.20459	9.87658	0.565454	6.07289	2.671	3.0495	3.0545	3.2355	3.289	0.618	23.1374	19.62	20.19	20.52	21.61	21.71	2.09	10.6524	8.37936	9.26886	9.14335	9.20277	9.3105	0.931145	11.1124	2.02675	2.4115	2.2925	2.52225	2.74125
CSCS 32	2	RES	3.068	3.31	3.1795	3.3475	3.4805	0.4125	13.4452	21.455	22.54	22.315	22.825	23.83	2.375	11.0697	8.77761	9.01543	8.74604	9.01647	8.99307	0.21546	2.45466	2.7615	3.0855	3.067	3.225	3.324	0.5625	20.3694	17.91	20.525	20.105	21.33	22.72	4.81	26.8565	9.49555	9.23124	9.36938	9.28273	8.98648	-0.509064	-5.36108	2.0175	2.4845	2.57775	2.5825	2.7715
		Avg	2.65885	2.86762	2.92842	3.02625	3.06153	0.402675	15.7351	18.1455	19.1865	19.502	20.926	20.8535	2.708	15.7722	8.93331	9.11454	9.09624	8.91474	9.03279	0.0994771	1.52291	2.61172	2.7666	2.83543	2.91365	2.96706	0.355335	13.6628	17.9845	18.769	19.4	20.5325	20.1165	2.132	12.1874	8.89728	8.99898	8.86243	8.74051	9.07413	0.176855	2.5412	1.95145	2.2272	2.24115	2.25622	2.39123
		STD	0.324266	0.325198	0.312922	0.329707	0.286224	0.18187	8.07984	2.12002	2.12691	2.06585	1.82347	1.73266	1.92247	11.3913	0.592445	0.356472	0.461382	0.696454	0.495855	0.799145	8.66313	0.242794	0.330534	0.301833	0.304678	0.308871	0.174049	6.62595	1.24954	2.31456	2.1064	1.81504	1.89842	1.97674	11.5174	0.810945	0.56806	0.564355	0.618339	0.488039	0.726614	8.21915	0.260954	0.305788	0.267897	0.358297	0.329078
		SEM	0.102542	0.102837	0.0989547	0.104262	0.0905121	0.0575122	2.55507	0.670408	0.672587	0.653279	0.576632	0.547916	0.607939	3.60224	0.187348	0.112726	0.145902	0.220238	0.156803	0.252712	2.73952	0.0767783	0.104524	0.0954479	0.0963476	0.0976736	0.055039	2.09531	0.39514	0.731927	0.666102	0.573966	0.600335	0.625101	3.64212	0.256443	0.179636	0.178465	0.195536	0.154332	0.229775	2.59912	0.082521	0.0966988	0.0847166	0.113303	0.104064
ID	Cohort	Group	VL Prox Muscle Thickness (cm)							VL Prox Pennation Angle (cm)							VL Prox Fascicle Length (cm)							VL Mid Muscle Thickness (cm)							VL Mid Pennation Angle (cm)							VL Mid Fascicle Length (cm)							VL Dist Muscle Thickness (cm)
			Pre	Wk 2	Wk 4	Wk 8	Post	dPre-Post	% Change	Pre	Wk 2	Wk 4	Wk 8	Post	dPre-Post	% Change	Pre	Wk 2	Wk 4	Wk 8	Post	dPre-Post	% Change	Pre	Wk 2	Wk 4	Wk 8	Post	dPre-Post	% Change	Pre	Wk 2	Wk 4	Wk 8	Post	dPre-Post	% Change	Pre	Wk 2	Wk 4	Wk 8	Post	dPre-Post	% Change	Pre	Wk 2	Wk 4	Wk 8	Post
CSCS 5	1	END	2.5195	2.8125	2.6495	2.709	2.6965	0.177	7.0252	17.6	17.64	16.865	22.495	21.585	3.985	22.642	8.44951	9.85761	9.26474	7.08913	7.67048	-0.779033	-9.21986	2.4825	2.538	2.486	2.5175	2.4975	0.015	0.60423	17.9	16.735	17.6	18.285	19.125	1.225	6.84358	8.18884	8.90453	8.37625	8.04854	8.03009	-0.158751	-1.93863	1.94775	2.184	2.083	2.1295	2.089
CSCS 8	1	END	2.79625	2.438	2.501	2.776	2.8055	0.00925	0.3308	16.75	16.63	16.585	18.82	19.145	2.395	14.2985	9.88189	9.04827	8.8652	8.60291	9.13013	-0.751752	-7.60737	2.28725	2.41025	2.41525	2.5405	2.384	0.09675	4.22997	15.095	16.255	16.225	19.845	19.245	4.15	27.4925	9.14194	9.20753	8.75755	7.54331	7.60946	-1.53248	-16.7631	1.55025	2.01525	2.101	2.091	1.9435
CSCS 10	1	END	2.40575	2.62625	2.629	2.629	2.7615	0.35575	14.7875	17.77	18.04	18.775	20.445	20.9	3.13	17.614	8.35189	8.56762	8.25076	7.89614	8.14542	-0.206468	-2.47211	2.1685	2.46525	2.48575	2.5395	2.6035	0.435	20.0599	18.045	17.435	18.28	20.74	20.55	2.505	13.882	7.07436	8.55644	8.03019	7.52453	7.78675	0.712391	10.07	1.8645	2.214	2.2165	2.1985	2.1735
CSCS 12	1	END	2.61	2.758	2.78475	2.7895	2.9845	0.3745	14.3487	18.315	18.36	21.61	24.185	24.71	6.395	34.9167	8.81665	9.15681	7.63038	7.0982	7.43362	-1.38303	-15.6866	2.587	2.74975	2.9395	2.943	2.9985	0.4115	15.9065	19.385	18.505	20.525	23.06	24.57	5.185	26.7475	8.27189	8.95463	8.46295	7.83888	7.51698	-0.754917	-9.12629	1.8595	2.0385	2.02375	2.003	2.1615
CSCS 13	1	END	2.63825	2.61725	2.48725	2.594	2.706	0.06775	2.56799	14.585	17.135	17.53	20.345	19.395	4.81	32.9791	10.5959	9.07104	8.3466	7.84555	8.62644	-1.96941	-18.5866	2.2085	2.113	2.4475	2.431	2.58	0.3715	16.8214	15.8	15.64	17.47	18.78	19.94	4.14	26.2025	8.21126	7.9432	8.24426	7.9681	8.00959	-0.20167	-2.45602	1.862	1.9315	1.9275	2.1245	2.093
CSCS 20	2	END	2.42	2.6185	2.5515	2.538	2.5525	0.1325	5.47521	16.265	18.375	18.985	17.77	17.795	1.53	9.4067	9.23159	8.76857	8.30167	8.80765	8.83569	-0.395901	-4.28855	1.93875	2.222	2.332	2.329	2.4015	0.46275	23.8685	14.73	16	17.93	15.575	16.59	1.86	12.6273	8.17016	8.56787	7.98218	9.25446	8.94561	0.77545	9.49125	1.7295	1.99425	1.77575	1.68775	1.8015
CSCS 21	2	END	2.7335	2.711	2.634	2.8265	2.813	0.0795	2.90836	19.555	20.815	19.48	18.86	18.55	-1.005	-5.13935	8.65601	8.04315	8.30063	9.20484	9.32862	0.672611	7.77045	2.6135	2.6315	2.734	2.7795	2.7565	0.143	5.47159	16.595	18.565	17.965	20.015	18.86	2.265	13.6487	9.72102	8.72876	9.36839	8.5317	8.9922	-0.728825	-7.49741	1.96225	1.87825	2.143	1.9805	1.973
CSCS 24	2	END	2.943	2.9005	2.8405	2.9255	2.9065	-0.0365	-1.24023	17.825	19.4	18.775	19.5	19.955	2.13	11.9495	10.1686	9.19094	9.30608	9.266	8.96899	-1.19959	-11.797	2.76125	2.799	2.71	2.8175	2.8635	0.10225	3.70303	18.825	19.785	17.645	18.125	20.375	1.55	8.23373	9.01496	8.68541	9.46138	9.59118	8.68439	-0.330575	-3.66696	2.26325	2.25225	2.2615	2.487	2.334
CSCS 25	2	END	2.6825	2.8695	2.892	2.973	2.8355	0.153	5.70363	16.745	20.935	20.05	20.19	20.065	3.32	19.8268	9.89301	8.41539	8.87497	9.05453	8.6827	-1.21032	-12.2341	2.4545	2.71	2.715	2.9455	2.808	0.3535	14.4021	17.47	18.975	17.605	19.915	19.995	2.525	14.4533	8.65909	8.78105	9.49994	9.08539	8.62625	-0.032848	-0.379347	2.0955	2.236	2.23375	2.357	2.4265
CSCS 30	2	END	2.0555	2.157	2.166	2.236	2.1895	0.134	6.5191	17.04	17.07	17.11	17.05	16.29	-0.75	-4.40141	7.43918	7.79497	7.80466	8.0987	8.30654	0.867361	11.6594	2.431	2.1245	2.3185	2.185	2.2515	-0.1795	-7.38379	21.555	18.28	18.475	16.57	19.145	-2.41	-11.1807	6.9257	7.15163	7.72287	8.13313	7.22919	0.30349	4.38208	1.62625	1.902	1.8505	1.99	2.0405
		Avg	2.58042	2.65085	2.61355	2.69965	2.7251	0.144675	5.84262	17.245	18.44	18.5765	19.966	19.839	2.594	15.4093	9.14842	8.79144	8.49457	8.29636	8.51286	-0.635553	-6.24624	2.39328	2.47633	2.55835	2.6028	2.61445	0.221175	9.76834	17.54	17.6175	17.972	19.091	19.8395	2.2995	13.895	8.33792	8.54811	8.5906	8.35192	8.14305	-0.194873	-1.78844	1.87607	2.0646	2.06163	2.10487	2.1036
		STD	0.24757	0.221945	0.208984	0.214234	0.222546	0.133366	5.31511	1.32464	1.50753	1.58382	2.12651	2.28714	2.30047	13.4572	0.979345	0.607259	0.568894	0.815898	0.619359	0.896417	9.74064	0.244283	0.255239	0.204314	0.259208	0.238591	0.215818	9.87547	2.09124	1.40872	1.08277	2.13361	2.0019	2.09022	11.6146	0.868119	0.591554	0.652973	0.73102	0.629021	0.702928	8.31726	0.211156	0.144574	0.16597	0.219234	0.183741
		SEM	0.0782884	0.0701852	0.0660866	0.0677466	0.0703751	0.042174	1.68079	0.418889	0.476724	0.500848	0.67246	0.723257	0.727474	4.25555	0.309696	0.192032	0.1799	0.25801	0.195858	0.283472	3.08026	0.077249	0.0807137	0.0646098	0.0819689	0.0754492	0.0682475	3.1229	0.66131	0.445477	0.342402	0.674707	0.633056	0.660984	3.67287	0.274523	0.187066	0.206488	0.231169	0.198914	0.222285	2.63015	0.0667733	0.0457182	0.0524844	0.069328	0.058104
[truncated: 23 more columns]

## Sheet: Strength
ID	Cohort	Group	Leg Press 1RM (kg)			Knee Extension 1RM (kg)			Bench Press 1RM (kg)
			Pre	Mid	Post	Pre	Mid	Post	Pre	Mid	Post
CSCS 1	1	CET	217.5	250	270	120	125	135	55	57.5	62.5
CSCS 2	1	RES	142.5	200	225	100	115	125	57.5	57.5	57.5
CSCS 3	1	CET	187.5	212.5	220	55	77.5	120	45	47.5	55
CSCS 4	1	CET	305	345	385	115	130	165	115	112.5	115
CSCS 5	1	END	285		285	150		160	95		85
CSCS 6	1	CET	212.5	285	300	90	100	135	75	80	80
CSCS 7	1	RES	250	300	350	100	135	165	77.5	82.5	87.5
CSCS 8	1	END	205		250	112.5		130	72.5		70
CSCS 9	1	CET	350	330	370	140	145	165	82.5	87.5	95
CSCS 10	1	END	272.5		260	115		100	N/A		N/A
CSCS 11	1	RES	160	195	225	110	130	140	60	62.5	67.5
CSCS 12	1	END	260		270	100		105	60		60
CSCS 13	1	END	310		320	112.5		115	80		75
CSCS 14	1	CET	330	380	450	190	205	205	100	100	105
CSCS 15	1	RES	300	350	400	85	130	140	117.5	122.5	125
CSCS 16	2	RES	280	305	320	120	145	165	85	95	95
CSCS 17	2	CET	310	350	370	115	130	140	90	100	102.5
CSCS 18	2	CET	200	250	250	100	145	160	62.5	65	70
CSCS 19	2	RES	205	255	295	90	125	145	50	57.5	65
CSCS 20	2	END	200		185	95		120	55		55
CSCS 21	2	END	260		280	105		125	95		90
CSCS 22	2	CET	200	235	265	110	145	170	52.5	57.5	60
CSCS 23	2	RES	220	265	280	100	125	140	67.5	72.5	72.5
CSCS 24	2	END	260		270	115		135	80		77.5
CSCS 25	2	END	210		235	130		160	60		65
CSCS 26	2	CET	180	230	250	100	135	175	52.5	57.5	57.5
CSCS 27	2	RES	175	240	260	80	130	155	55	55	60
CSCS 28	2	CET	230	275	275	70	105	125	70	75	82.5
CSCS 29	2	CET	330	360	325	145	205	210	95	100	90
CSCS 30	2	END	250		245	90		110	52.5		52.5
CSCS 31	2	RES	340	365	370	145	175	180	87.5	92.5	97.5
CSCS 32	2	RES	310	355	370	135	180	210	90	95	100
ID	Cohort	Group	Leg Press 1RM (kg)									Knee Extension 1RM (kg)									Bench Press 1RM (kg)
			Pre	Mid	Post	dPre-Post	% Change	Pre-Mid	%Change	dMid-Post	%Change	Pre	Mid	Post	dPre-Post	% Change	Pre-Mid	%Change	dMid-Post	%Change	Pre	Mid	Post	dPre-Post	% Change	Pre-Mid	%Change	dMid-Post	%Change
CSCS 1	1	CET	217.5	250	270	52.5	24.1379	32.5	14.9425	20	8	120	125	135	15	12.5	5	4.16667	10	8	55	57.5	62.5	7.5	13.6364	2.5	4.54545	5	8.69565
CSCS 3	1	CET	187.5	212.5	220	32.5	17.3333	25	13.3333	7.5	3.52941	55	77.5	120	65	118.182	22.5	40.9091	42.5	54.8387	45	47.5	55	10	22.2222	2.5	5.55556	7.5	15.7895
CSCS 4	1	CET	305	345	385	80	26.2295	40	13.1148	40	11.5942	115	130	165	50	43.4783	15	13.0435	35	26.9231	115	112.5	115	0	0	-2.5	-2.17391	2.5	2.22222
CSCS 6	1	CET	212.5	285	300	87.5	41.1765	72.5	34.1176	15	5.26316	90	100	135	45	50	10	11.1111	35	35	75	80	80	5	6.66667	5	6.66667	0	0
CSCS 9	1	CET	350	330	370	20	5.71429	-20	-5.71429	40	12.1212	140	145	165	25	17.8571	5	3.57143	20	13.7931	82.5	87.5	95	12.5	15.1515	5	6.06061	7.5	8.57143
CSCS 14	1	CET	330	380	450	120	36.3636	50	15.1515	70	18.4211	190	205	205	15	7.89474	15	7.89474	0	0	100	100	105	5	5	0	0	5	5
CSCS 17	2	CET	310	350	370	60	19.3548	40	12.9032	20	5.71429	115	130	140	25	21.7391	15	13.0435	10	7.69231	90	100	102.5	12.5	13.8889	10	11.1111	2.5	2.5
CSCS 18	2	CET	200	250	250	50	25	50	25	0	0	100	145	160	60	60	45	45	15	10.3448	62.5	65	70	7.5	12	2.5	4	5	7.69231
CSCS 22	2	CET	200	235	265	65	32.5	35	17.5	30	12.766	110	145	170	60	54.5455	35	31.8182	25	17.2414	52.5	57.5	60	7.5	14.2857	5	9.52381	2.5	4.34783
CSCS 26	2	CET	180	230	250	70	38.8889	50	27.7778	20	8.69565	100	135	175	75	75	35	35	40	29.6296	52.5	57.5	57.5	5	9.52381	5	9.52381	0	0
CSCS 28	2	CET	230	275	275	45	19.5652	45	19.5652	0	0	70	105	125	55	78.5714	35	50	20	19.0476	70	75	82.5	12.5	17.8571	5	7.14286	7.5	10
CSCS 29	2	CET	330	360	325	-5	-1.51515	30	9.09091	-35	-9.72222	145	205	210	65	44.8276	60	41.3793	5	2.43902	95	100	90	-5	-5.26316	5	5.26316	-10	-10
		Avg	254.375	291.875	310.833	56.4583	23.7291	37.5	16.3986	18.9583	6.36523	112.5	137.292	158.75	46.25	48.7163	24.7917	24.7448	21.4583	18.7458	74.5833	78.3333	81.25	6.66667	10.4141	3.75	5.60159	2.91667	4.56824
		STD	64.5714	58.2035	69.3421	32.604	12.8559	21.9762	10.0324	25.9251	7.41257	35.4516	37.6808	29.1645	21.0114	32.0102	17.2039	17.4687	14.1605	15.6805	22.1522	21.541	20.4634	5.25847	7.72018	3.10791	3.81952	4.86562	6.48234
		SEM	18.6401	16.8019	20.0174	9.41196	3.71117	6.34399	2.89609	7.48394	2.13982	10.234	10.8775	8.41907	6.06546	9.24056	4.96635	5.04278	4.0878	4.52656	6.39479	6.21835	5.90727	1.51799	2.22863	0.897176	1.1026	1.40458	1.87129
ID	Cohort	Group	Leg Press 1RM (kg)									Knee Extension 1RM (kg)									Bench Press 1RM (kg)
			Pre	Mid	Post	dPre-Post	% Change	Pre-Mid	%Change	dMid-Post	%Change	Pre	Mid	Post	dPre-Post	% Change	Pre-Mid	%Change	dMid-Post	%Change	Pre	Mid	Post	dPre-Post	% Change	Pre-Mid	%Change	dMid-Post	%Change
CSCS 2	1	RES	142.5	200	225	82.5	57.8947	57.5	40.3509	25	12.5	100	115	125	25	25	15	15	10	8.69565	57.5	57.5	57.5	0	0	0	0	0	0
CSCS 7	1	RES	250	300	350	100	40	50	20	50	16.6667	100	135	165	65	65	35	35	30	22.2222	77.5	82.5	87.5	10	12.9032	5	6.45161	5	6.06061
CSCS 11	1	RES	160	195	225	65	40.625	35	21.875	30	15.3846	110	130	140	30	27.2727	20	18.1818	10	7.69231	60	62.5	67.5	7.5	12.5	2.5	4.16667	5	8
CSCS 15	1	RES	300	350	400	100	33.3333	50	16.6667	50	14.2857	85	130	140	55	64.7059	45	52.9412	10	7.69231	117.5	122.5	125	7.5	6.38298	5	4.25532	2.5	2.04082
CSCS 16	2	RES	280	305	320	40	14.2857	25	8.92857	15	4.91803	120	145	165	45	37.5	25	20.8333	20	13.7931	85	95	95	10	11.7647	10	11.7647	0	0
CSCS 19	2	RES	205	255	295	90	43.9024	50	24.3902	40	15.6863	90	125	145	55	61.1111	35	38.8889	20	16	50	57.5	65	15	30	7.5	15	7.5	13.0435
CSCS 23	2	RES	220	265	280	60	27.2727	45	20.4545	15	5.66038	100	125	140	40	40	25	25	15	12	67.5	72.5	72.5	5	7.40741	5	7.40741	0	0
CSCS 27	2	RES	175	240	260	85	48.5714	65	37.1429	20	8.33333	80	130	155	75	93.75	50	62.5	25	19.2308	55	55	60	5	9.09091	0	0	5	9.09091
CSCS 31	2	RES	340	365	370	30	8.82353	25	7.35294	5	1.36986	145	175	180	35	24.1379	30	20.6897	5	2.85714	87.5	92.5	97.5	10	11.4286	5	5.71429	5	5.40541
CSCS 32	2	RES	310	355	370	60	19.3548	45	14.5161	15	4.22535	135	180	210	75	55.5556	45	33.3333	30	16.6667	90	95	100	10	11.1111	5	5.55556	5	5.26316
		Avg	238.25	283	309.5	71.25	33.4064	44.75	21.1678	26.5	9.90302	106.5	139	156.5	50	49.4033	32.5	32.2368	17.5	12.685	74.75	79.25	82.75	8	11.2589	4.5	6.03156	3.5	4.89044
		STD	68.2525	62.1468	62.4255	24.2456	15.7776	13.0411	10.7554	15.6436	5.63282	21.2197	21.7051	24.7263	17.9505	22.5406	11.607	15.6632	8.89757	6.00649	20.8317	22.1438	21.8088	4.04832	7.64381	3.07318	4.65583	2.68742	4.41498
		SEM	21.5833	19.6525	19.7407	7.66712	4.98932	4.12395	3.40115	4.94694	1.78125	6.71027	6.86375	7.81914	5.67646	7.12797	3.67045	4.95313	2.81366	1.89942	6.58755	7.00248	6.89656	1.28019	2.41719	0.971825	1.4723	0.849837	1.39614
ID	Cohort	Group	Leg Press 1RM (kg)					Knee Extension 1RM (kg)					Bench Press 1RM (kg)
			Pre	Mid	Post	dPre-Post	% Change	Pre	Mid	Post	dPre-Post	% Change	Pre	Mid	Post	dPre-Post	% Change
CSCS 5	1	END	285		285	0	0	150		160	10	6.66667	95		85	-10	-10.5263
CSCS 8	1	END	205		250	45	21.9512	112.5		130	17.5	15.5556	72.5		70	-2.5	-3.44828
CSCS 10	1	END	272.5		260	-12.5	-4.58716	115		100	-15	-13.0435
CSCS 12	1	END	260		270	10	3.84615	100		105	5	5	60		60	0	0
CSCS 13	1	END	310		320	10	3.22581	112.5		115	2.5	2.22222	80		75	-5	-6.25
CSCS 20	2	END	200		185	-15	-7.5	95		120	25	26.3158	55		55	0	0
CSCS 21	2	END	260		280	20	7.69231	105		125	20	19.0476	95		90	-5	-5.26316
CSCS 24	2	END	260		270	10	3.84615	115		135	20	17.3913	80		77.5	-2.5	-3.125
CSCS 25	2	END	210		235	25	11.9048	130		160	30	23.0769	60		65	5	8.33333
CSCS 30	2	END	250		245	-5	-2	90		110	20	22.2222	52.5		52.5	0	0
		Avg	251.25		260	8.75	3.83792	112.5		126	13.5	12.4455	72.2222		70	-2.22222	-2.25327
		STD	36.1181		35.5903	18.2289	8.5423	17.4801		20.9231	13.1867	12.1186	16.3671		13.0504	4.2287	5.27935
		SEM	11.4215		11.2546	5.76447	2.70131	5.52771		6.61648	4.17	3.83225	5.4557		4.35013	1.40957	1.75978

## Sheet: Strength Relative
ID	Cohort	Group	Body Mass			Leg Press 1RM (kg)			Knee Extension 1RM (kg)			Bench Press 1RM (kg)			RELATIVE Leg Press 1RM (kg/kg BM)					RELATIVE Knee Extension 1RM (kg/kg BM)					RELATIVE Bench Press 1RM (kg/kg BM)
			PRE	MID	POST	Pre	Mid	Post	Pre	Mid	Post	Pre	Mid	Post	Pre	Mid	Post	dPre-Post	% Change	Pre	Mid	Post	dPre-Post	% Change	Pre	Mid	Post	dPre-Post	%Change
CSCS 1	1	CET	74.8	78.95	80.9	217.5	250	270	120	125	135	55	57.5	62.5	2.90775	3.16656	3.33745	0.4297	14.7777	1.60428	1.58328	1.66873	0.0644487	4.01731	0.735294	0.728309	0.772559	0.0372646	5.06799
CSCS 2	1	RES	66.1	66	67.9	142.5	200	225	100	115	125	57.5	57.5	57.5	2.15582	3.0303	3.3137	1.15787	53.709	1.51286	1.74242	1.84094	0.328083	21.6863	0.869894	0.871212	0.846834	-0.0230605	-2.65096
CSCS 3	1	CET	63.8	62.7	64.3	187.5	212.5	220	55	77.5	120	45	47.5	55	2.93887	3.38915	3.42146	0.48259	16.4209	0.862069	1.23604	1.86625	1.00418	116.485	0.705329	0.757576	0.855365	0.150036	21.2718
CSCS 4	1	CET	79.7	80.43	81	305	345	385	115	130	165	115	112.5	115	3.82685	4.28944	4.75309	0.926236	24.2036	1.44291	1.61631	2.03704	0.594126	41.1755	1.44291	1.39873	1.41975	-0.0231578	-1.60494
CSCS 5	1	END	93.2	94.1	94.2	285		285	150		160	95		85	3.05794	0	3.02548	-0.0324622	-1.06157	1.60944	0	1.69851	0.0890717	5.53432	1.01931	0	0.902335	-0.116978	-11.4761
CSCS 6	1	CET	69.9	73.75	75.1	212.5	285	300	90	100	135	75	80	80	3.04006	3.86441	3.99467	0.954617	31.4013	1.28755	1.35593	1.7976	0.51005	39.6138	1.07296	1.08475	1.06525	-0.00771504	-0.719041
CSCS 7	1	RES	72.2	77	77.4	250	300	350	100	135	165	77.5	82.5	87.5	3.4626	3.8961	4.52196	1.05936	30.5943	1.38504	1.75325	2.13178	0.746741	53.9147	1.07341	1.07143	1.13049	0.0570838	5.318
CSCS 8	1	END	79.2	82.2	84.2	205		250	112.5		130	72.5		70	2.58838	0	2.96912	0.380737	14.7095	1.42045	0	1.54394	0.123488	8.69359	0.915404	0	0.831354	-0.0840501	-9.18175
CSCS 9	1	CET	77.4	80.7	83.9	350	330	370	140	145	165	82.5	87.5	95	4.52196	4.08922	4.41001	-0.111952	-2.47574	1.80879	1.79678	1.96663	0.157841	8.72637	1.06589	1.08426	1.1323	0.0664089	6.23036
CSCS 10	1	END	89	89.7	89.2	272.5		260	115		100	N/A		N/A	3.0618	0	2.9148	-0.147	-4.80109	1.29213	0	1.12108	-0.171059	-13.2384	N/a	0	N/a	N/a	N/a
CSCS 11	1	RES	68.7	70.2	72	160	195	225	110	130	140	60	62.5	67.5	2.32897	2.77778	3.125	0.796033	34.1797	1.60116	1.85185	1.94444	0.34328	21.4394	0.873362	0.890313	0.9375	0.0641376	7.34375
CSCS 12	1	END	79	82.6	82.9	260		270	100		105	60		60	3.29114	0	3.25694	-0.0342032	-1.03925	1.26582	0	1.26659	0.000763464	0.0603136	0.759494	0	0.723764	-0.0357301	-4.70446
CSCS 13	1	END	71.8	73.2	72.9	310		320	112.5		115	80		75	4.31755	0	4.38957	0.072026	1.66822	1.56685	0	1.5775	0.0106511	0.679774	1.11421	0	1.02881	-0.0853995	-7.66461
CSCS 14	1	CET	93.2	95.7	98	330	380	450	190	205	205	100	100	105	3.54077	3.97074	4.59184	1.05106	29.6846	2.03863	2.14211	2.09184	0.0532101	2.6101	1.07296	1.04493	1.07143	-0.0015328	-0.142857
CSCS 15	1	RES	90	91.7	92.6	300	350	400	85	130	140	117.5	122.5	125	3.33333	3.81679	4.31965	0.986321	29.5896	0.944444	1.41767	1.51188	0.567435	60.0813	1.30556	1.33588	1.34989	0.0443365	3.39598
CSCS 16	2	RES	93.4	95.2	98.9	280	305	320	120	145	165	85	95	95	2.99786	3.20378	3.23559	0.237733	7.93009	1.2848	1.52311	1.66835	0.383555	29.8534	0.910064	0.997899	0.960566	0.050502	5.54928
CSCS 17	2	CET	74.2	76.15	77.5	310	350	370	115	130	140	90	100	102.5	4.1779	4.59619	4.77419	0.596296	14.2726	1.54987	1.70716	1.80645	0.256586	16.5554	1.21294	1.3132	1.32258	0.109643	9.03943
CSCS 18	2	CET	64.1	64.55	65.6	200	250	250	100	145	160	62.5	65	70	3.12012	3.87297	3.81098	0.690851	22.1418	1.56006	2.24632	2.43902	0.878962	56.3415	0.975039	1.00697	1.06707	0.0920342	9.43902
CSCS 19	2	RES	66.6	70.1	72.2	205	255	295	90	125	145	50	57.5	65	3.07808	3.63766	4.08587	1.00779	32.741	1.35135	1.78317	2.00831	0.656959	48.615	0.750751	0.820257	0.900277	0.149526	19.9169
CSCS 20	2	END	77.2	76.3	76.3	200		185	95		120	55		55	2.59067	0	2.42464	-0.166034	-6.40891	1.23057	0	1.57274	0.342169	27.8058	0.712435	0	0.720839	0.00840356	1.17955
CSCS 21	2	END	87.9	88.75	88.6	260		280	105		125	95		90	2.95791	0	3.16027	0.202364	6.84147	1.19454	0	1.41084	0.216296	18.1071	1.08077	0	1.0158	-0.0649723	-6.01164
CSCS 22	2	CET	66.5	69.2	70.4	200	235	265	110	145	170	52.5	57.5	60	3.00752	3.39595	3.7642	0.756686	25.1598	1.65414	2.09538	2.41477	0.760637	45.984	0.789474	0.830925	0.852273	0.062799	7.95455
CSCS 23	2	RES	69.7	70.4	70	220	265	280	100	125	140	67.5	72.5	72.5	3.15638	3.7642	4	0.843615	26.7273	1.43472	1.77557	2	0.56528	39.4	0.968436	1.02983	1.03571	0.0672781	6.94709
CSCS 24	2	END	73.6	74.6	76.6	260		270	115		135	80		77.5	3.53261	0	3.5248	-0.00780452	-0.220928	1.5625	0	1.7624	0.199902	12.7937	1.08696	0	1.01175	-0.0752072	-6.91906
CSCS 25	2	END	82.3	87.2	85.9	210		235	130		160	60		65	2.55164	0	2.73574	0.184099	7.21492	1.57959	0	1.86263	0.283044	17.9189	0.72904	0	0.756694	0.0276537	3.79317
CSCS 26	2	CET	74.4	77.8	79.9	180	230	250	100	135	175	52.5	57.5	57.5	2.41935	2.9563	3.12891	0.709556	29.3283	1.34409	1.73522	2.19024	0.846152	62.9537	0.705645	0.739075	0.71965	0.0140044	1.98462
CSCS 27	2	RES	66.5	65	67.7	175	240	260	80	130	155	55	55	60	2.63158	3.69231	3.84047	1.20889	45.938	1.20301	2	2.28951	1.08651	90.3157	0.827068	0.846154	0.886263	0.0591953	7.15724
CSCS 28	2	CET	84.2	84.6	84.3	230	275	275	70	105	125	70	75	82.5	2.73159	3.25059	3.26216	0.530568	19.4234	0.831354	1.24113	1.4828	0.651446	78.3596	0.831354	0.886525	0.978648	0.147294	17.7173
CSCS 29	2	CET	94.5	95.7	90.4	330	360	325	145	205	210	95	100	90	3.49206	3.76176	3.59513	0.103069	2.95153	1.53439	2.14211	2.32301	0.788617	51.3961	1.00529	1.04493	0.995575	-0.00971578	-0.966465
CSCS 30	2	END	61.7	63	64.6	250		245	90		110	52.5		52.5	4.05186	0	3.79257	-0.259294	-6.39938	1.45867	0	1.70279	0.244115	16.7355	0.850891	0	0.812693	-0.0381979	-4.48916
CSCS 31	2	RES	78.2	83.4	83.4	340	365	370	145	175	180	87.5	92.5	97.5	4.34783	4.3765	4.43645	0.0886248	2.03837	1.85422	2.09832	2.15827	0.304053	16.3979	1.11893	1.10911	1.16906	0.0501389	4.48099
CSCS 32	2	RES	83.9	85.5	86	310	355	370	135	180	210	90	95	100	3.69487	4.15205	4.30233	0.607451	16.4404	1.60906	2.10526	2.44186	0.832802	51.7571	1.07271	1.11111	1.16279	0.0900851	8.39793
ID	Cohort	Group	Leg Press 1RM (kg/kg BM)									Knee Extension 1RM (kg/kg BM)									Bench Press 1RM (kg/kg BM)
			Pre	Mid	Post	dPre-Post	% Change	Pre-Mid	%Change	dMid-Post	%Change	Pre	Mid	Post	dPre-Post	% Change	Pre-Mid	%Change	dMid-Post	%Change	Pre	Mid	Post	dPre-Post	% Change	Pre-Mid	%Change	dMid-Post	%Change
CSCS 1	1	CET	2.90775	3.16656	3.33745	0.4297	14.7777	0.258807	8.90058	0.170893	5.39679	1.60428	1.58328	1.66873	0.0644487	4.01731	-0.0209975	-1.30885	0.0854463	5.39679	0.735294	0.728309	0.772559	0.0372646	5.06799	-0.00698506	-0.949968	0.0442497	6.07567
CSCS 3	1	CET	2.93887	3.38915	3.42146	0.48259	16.4209	0.450283	15.3216	0.0323072	0.953252	0.862069	1.23604	1.86625	1.00418	116.485	0.373976	43.3812	0.630207	50.9858	0.705329	0.757576	0.855365	0.150036	21.2718	0.0522466	7.40741	0.0977897	12.9082
CSCS 4	1	CET	3.82685	4.28944	4.75309	0.926236	24.2036	0.462594	12.0881	0.463642	10.8089	1.44291	1.61631	2.03704	0.594126	41.1755	0.173401	12.0175	0.420725	26.0299	1.44291	1.39873	1.41975	-0.0231578	-1.60494	-0.0441791	-3.0618	0.0210213	1.50288
CSCS 6	1	CET	3.04006	3.86441	3.99467	0.954617	31.4013	0.82435	27.1163	0.130267	3.37094	1.28755	1.35593	1.7976	0.51005	39.6138	0.0683786	5.31073	0.441671	32.5732	1.07296	1.08475	1.06525	-0.00771504	-0.719041	0.0117844	1.09831	-0.0194994	-1.7976
CSCS 9	1	CET	4.52196	4.08922	4.41001	-0.111952	-2.47574	-0.432744	-9.56984	0.320793	7.84484	1.80879	1.79678	1.96663	0.157841	8.72637	-0.0120073	-0.663834	0.169849	9.45296	1.06589	1.08426	1.1323	0.0664089	6.23036	0.0183712	1.72356	0.0480377	4.43044
CSCS 14	1	CET	3.54077	3.97074	4.59184	1.05106	29.6846	0.429969	12.1434	0.621095	15.6418	2.03863	2.14211	2.09184	0.0532101	2.6101	0.103484	5.07617	-0.050274	-2.34694	1.07296	1.04493	1.07143	-0.0015328	-0.142857	-0.0280293	-2.61233	0.0264965	2.53571
CSCS 17	2	CET	4.1779	4.59619	4.77419	0.596296	14.2726	0.418294	10.0121	0.178002	3.87281	1.54987	1.70716	1.80645	0.256586	16.5554	0.157292	10.1487	0.0992947	5.81638	1.21294	1.3132	1.32258	0.109643	9.03943	0.10026	8.26585	0.00938301	0.714516
CSCS 18	2	CET	3.12012	3.87297	3.81098	0.690851	22.1418	0.752842	24.1286	-0.0619911	-1.60061	1.56006	2.24632	2.43902	0.878962	56.3415	0.686258	43.9892	0.192704	8.57864	0.975039	1.00697	1.06707	0.0920342	9.43902	0.0319323	3.27498	0.0601018	5.96857
CSCS 22	2	CET	3.00752	3.39595	3.7642	0.756686	25.1598	0.388435	12.9155	0.368251	10.8438	1.65414	2.09538	2.41477	0.760637	45.984	0.44124	26.675	0.319397	15.2429	0.789474	0.830925	0.852273	0.062799	7.95455	0.0414512	5.25048	0.0213479	2.56917
CSCS 26	2	CET	2.41935	2.9563	3.12891	0.709556	29.3283	0.536943	22.1937	0.172613	5.83882	1.34409	1.73522	2.19024	0.846152	62.9537	0.391132	29.1003	0.455019	26.2226	0.705645	0.739075	0.71965	0.0140044	1.98462	0.0334294	4.73742	-0.019425	-2.62829
CSCS 28	2	CET	2.73159	3.25059	3.26216	0.530568	19.4234	0.519	18.9999	0.0115679	0.355872	0.831354	1.24113	1.4828	0.651446	78.3596	0.409781	49.2908	0.241665	19.4713	0.831354	0.886525	0.978648	0.147294	17.7173	0.0551709	6.63627	0.0921229	10.3915
CSCS 29	2	CET	3.49206	3.76176	3.59513	0.103069	2.95153	0.269692	7.723	-0.166623	-4.42939	1.53439	2.14211	2.32301	0.788617	51.3961	0.607719	39.6065	0.180898	8.44485	1.00529	1.04493	0.995575	-0.00971578	-0.966465	0.0396411	3.94324	-0.0493569	-4.72345
		Avg	3.3104	3.71694	3.90368	0.593273	18.9408	0.406539	13.4977	0.186735	4.90815	1.45984	1.74148	2.00703	0.547188	43.6849	0.281638	21.8853	0.26555	17.1557	0.967924	0.993349	1.02104	0.0531135	6.27265	0.0254244	2.97612	0.0276891	3.16228
		STD	0.618164	0.49188	0.595873	0.3413	10.5108	0.312637	9.58504	0.22588	5.75519	0.348343	0.356822	0.299876	0.335707	33.4937	0.236387	18.9006	0.192801	14.796	0.225855	0.216805	0.208859	0.0614053	7.39047	0.0390316	3.79606	0.0443216	5.17882
		SEM	0.178449	0.141993	0.172014	0.0985248	3.0342	0.0902506	2.76696	0.0652059	1.66138	0.100558	0.103006	0.0865668	0.0969102	9.66879	0.068239	5.45614	0.0556569	4.27124	0.0651986	0.0625862	0.0602925	0.0177262	2.13344	0.0112674	1.09583	0.0127946	1.495
ID	Cohort	Group	Leg Press 1RM (kg/kg BM)									Knee Extension 1RM (kg/kg BM)									Bench Press 1RM (kg/kg BM)
			Pre	Mid	Post	dPre-Post	% Change	Pre-Mid	%Change	dMid-Post	%Change	Pre	Mid	Post	dPre-Post	% Change	Pre-Mid	%Change	dMid-Post	%Change	Pre	Mid	Post	dPre-Post	% Change	Pre-Mid	%Change	dMid-Post	%Change
CSCS 2	1	RES	2.15582	3.0303	3.3137	1.15787	53.709	0.874479	40.5635	0.283394	9.35199	1.51286	1.74242	1.84094	0.328083	21.6863	0.229565	15.1742	0.0985183	5.65409	0.869894	0.871212	0.846834	-0.0230605	-2.65096	0.00131802	0.151515	-0.0243785	-2.79823
CSCS 7	1	RES	3.4626	3.8961	4.52196	1.05936	30.5943	0.4335	12.5195	0.62586	16.0637	1.38504	1.75325	2.13178	0.746741	53.9147	0.368205	26.5844	0.378536	21.5906	1.07341	1.07143	1.13049	0.0570838	5.318	-0.00197863	-0.184332	0.0590624	5.51249
CSCS 11	1	RES	2.32897	2.77778	3.125	0.796033	34.1797	0.448811	19.2708	0.347222	12.5	1.60116	1.85185	1.94444	0.34328	21.4394	0.250687	15.6566	0.0925926	5	0.873362	0.890313	0.9375	0.0641376	7.34375	0.0169509	1.94088	0.0471866	5.3
CSCS 15	1	RES	3.33333	3.81679	4.31965	0.986321	29.5896	0.483461	14.5038	0.502861	13.1749	0.944444	1.41767	1.51188	0.567435	60.0813	0.473222	50.1058	0.0942127	6.64562	1.30556	1.33588	1.34989	0.0443365	3.39598	0.0303223	2.32256	0.0140141	1.04906
CSCS 16	2	RES	2.99786	3.20378	3.23559	0.237733	7.93009	0.205923	6.869	0.03181	0.992889	1.2848	1.52311	1.66835	0.383555	29.8534	0.238313	18.5487	0.145243	9.53593	0.910064	0.997899	0.960566	0.050502	5.54928	0.0878349	9.65151	-0.0373329	-3.74115
CSCS 19	2	RES	3.07808	3.63766	4.08587	1.00779	32.741	0.559582	18.1796	0.448212	12.3214	1.35135	1.78317	2.00831	0.656959	48.615	0.431816	31.9544	0.225143	12.626	0.750751	0.820257	0.900277	0.149526	19.9169	0.069506	9.2582	0.0800202	9.75551
CSCS 23	2	RES	3.15638	3.7642	4	0.843615	26.7273	0.60782	19.2568	0.235795	6.26415	1.43472	1.77557	2	0.56528	39.4	0.340848	23.7571	0.224432	12.64	0.968436	1.02983	1.03571	0.0672781	6.94709	0.0613934	6.33944	0.00588474	0.571429
CSCS 27	2	RES	2.63158	3.69231	3.84047	1.20889	45.938	1.06073	40.3077	0.148165	4.0128	1.20301	2	2.28951	1.08651	90.3157	0.796992	66.25	0.289513	14.4756	0.827068	0.846154	0.886263	0.0591953	7.15724	0.0190862	2.30769	0.0401091	4.74016
CSCS 31	2	RES	4.34783	4.3765	4.43645	0.0886248	2.03837	0.0286727	0.659472	0.059952	1.36986	1.85422	2.09832	2.15827	0.304053	16.3979	0.244101	13.1646	0.059952	2.85714	1.11893	1.10911	1.16906	0.0501389	4.48099	-0.00981312	-0.877013	0.059952	5.40541
CSCS 32	2	RES	3.69487	4.15205	4.30233	0.607451	16.4404	0.457172	12.3731	0.150279	3.61939	1.60906	2.10526	2.44186	0.832802	51.7571	0.496205	30.8382	0.336597	15.9884	1.07271	1.11111	1.16279	0.0900851	8.39793	0.0384055	3.58025	0.0516796	4.65116
		Avg	3.11873	3.63475	3.9181	0.79937	27.9888	0.516015	18.4503	0.283355	7.96712	1.41807	1.80506	1.99954	0.581469	43.3461	0.386995	29.2034	0.194474	10.7013	0.977017	1.00832	1.03794	0.0609223	6.58562	0.0313026	3.44907	0.0296197	3.04458
		STD	0.650883	0.497193	0.521027	0.380295	15.863	0.295342	12.9377	0.196689	5.413	0.250192	0.224559	0.278524	0.255771	22.5322	0.175702	17.0203	0.113092	5.82671	0.165657	0.158802	0.160976	0.0425867	5.62374	0.0327697	3.77454	0.0386404	4.18366
		SEM	0.205827	0.157226	0.164763	0.12026	5.01631	0.0933954	4.09126	0.0621987	1.71174	0.0791178	0.0710119	0.088077	0.0808819	7.1253	0.0555618	5.3823	0.0357628	1.84257	0.0523853	0.0502176	0.0509051	0.0134671	1.77838	0.0103627	1.19362	0.0122192	1.32299
ID	Cohort	Group	Leg Press 1RM (kg/kg BM)					Knee Extension 1RM (kg/kg BM)					Bench Press 1RM (kg/kg BM)
			Pre	Mid	Post	dPre-Post	% Change	Pre	Mid	Post	dPre-Post	% Change	Pre	Mid	Post	dPre-Post	% Change
CSCS 5	1	END	3.05794		3.02548	-0.0324622	-1.06157	1.60944		1.69851	0.0890717	5.53432	1.01931		0.902335	-0.116978	-11.4761
CSCS 8	1	END	2.58838		2.96912	0.380737	14.7095	1.42045		1.54394	0.123488	8.69359	0.915404		0.831354	-0.0840501	-9.18175
CSCS 10	1	END	3.0618		2.9148	-0.147	-4.80109	1.29213		1.12108	-0.171059	-13.2384	N/a		N/a
CSCS 12	1	END	3.29114		3.25694	-0.0342032	-1.03925	1.26582		1.26659	0.000763464	0.0603136	0.759494		0.723764	-0.0357301	-4.70446
CSCS 13	1	END	4.31755		4.38957	0.072026	1.66822	1.56685		1.5775	0.0106511	0.679774	1.11421		1.02881	-0.0853995	-7.66461
CSCS 20	2	END	2.59067		2.42464	-0.166034	-6.40891	1.23057		1.57274	0.342169	27.8058	0.712435		0.720839	0.00840356	1.17955
CSCS 21	2	END	2.95791		3.16027	0.202364	6.84147	1.19454		1.41084	0.216296	18.1071	1.08077		1.0158	-0.0649723	-6.01164
CSCS 24	2	END	3.53261		3.5248	-0.00780452	-0.220928	1.5625		1.7624	0.199902	12.7937	1.08696		1.01175	-0.0752072	-6.91906
CSCS 25	2	END	2.55164		2.73574	0.184099	7.21492	1.57959		1.86263	0.283044	17.9189	0.72904		0.756694	0.0276537	3.79317
CSCS 30	2	END	4.05186		3.79257	-0.259294	-6.39938	1.45867		1.70279	0.244115	16.7355	0.850891		0.812693	-0.0381979	-4.48916
		Avg	3.20015		3.21939	0.0192429	1.05029	1.41806		1.5519	0.133844	9.50904	0.918724		0.867115	-0.0516086	-5.05268
		STD	0.61075		0.563186	0.19436	6.7849	0.160389		0.229297	0.155258	11.7548	0.162556		0.126881	0.0467959	4.8356
		SEM	0.193136		0.178095	0.0614621	2.14557	0.0507195		0.07251	0.049097	3.71719	0.0514047		0.0401234	0.0147982	1.52915

## Sheet: Performance
ID	Cohort	Group	CMJ Peak Velocity (m/s)				CMJ Peak Power (W)				CMJ Peak Power (W/kg BM)				CMJ Height (cm)				SJ Peak Velocity (m/s)				SJ Peak Power (W)				SJ Peak Power (W/kg BM)				SJ Height (cm)				IMTP Peak Force (N)				IMTP Peak Force (N/kg BM)
			Pre	Post	dPre-Post	% Change	Pre	Post	dPre-Post	% Change	Pre	Post	dPre-Post	% Change	Pre	Post	dPre-Post	% Change	Pre	Post	dPre-Post	% Change	Pre	Post	dPre-Post	% Change	Pre	Post	dPre-Post	% Change	Pre	Post	dPre-Post	% Change	Pre	Post	dPre-Post	% Change	Pre	Post	dPre-Post	% Change
			Pre	Post	dPre-Post	% Change	Pre	Post	dPre-Post	% Change	Pre	Post	dPre-Post	% Change	Pre	Post	dPre-Post	% Change	Pre	Post	dPre-Post	% Change	Pre	Post	dPre-Post	% Change	Pre	Post	dPre-Post	% Change	Pre	Post	dPre-Post	% Change	Pre	Post	dPre-Post	% Change	Pre	Post	dPre-Post	% Change
CSCS 1	1	CET	2.659	2.7	0.041	1.54193	3799.7	4206.3	406.6	10.7008	49.5185	50.9	1.38154	2.78995	36	36.4	0.4	1.11111	N/A	2.6	#VALUE!	#VALUE!	N/A	3912.6	#VALUE!	#VALUE!	N/A	47.4	#VALUE!	#VALUE!	N/A	33.2	#VALUE!	#VALUE!	2339.1	2915.3	576.2	24.6334	30.4836	35.3	4.81637	15.7999
CSCS 2	1	RES	2.841	2.8	-0.041	-1.44315	3439.8	3627.4	187.6	5.45381	51.9019	52.8	0.898076	1.73033	41.2	41	-0.2	-0.485437	2.598	2.7	0.102	3.9261	3022.9	3479.5	456.6	15.1047	45.6115	50.6	4.98853	10.937	34.4	36.2	1.8	5.23256	2392.5	3050.5	658	27.5026	37.7568	44.4	6.64316	17.5946
CSCS 3	1	CET	2.736	2.9	0.164	5.99415	3261	3760.7	499.7	15.3235	51.4629	58.2	6.73707	13.0911	38.2	42.2	4	10.4712	2.641	2.8	0.159	6.02045	3053.2	3479.5	426.3	13.9624	48.1836	53.8	5.61643	11.6563	35.6	40.2	4.6	12.9213	3223.2	2470.9	-752.3	-23.3402	39.7078	38.2	-1.50778	-3.7972
CSCS 4	1	CET	2.988	3	0.012	0.401606	4998.3	4663.2	-335.1	-6.70428	61.5759	57.3	-4.27589	-6.9441	45.5	46.2	0.7	1.53846	2.883	2.8	-0.083	-2.87895	4549.1	4403.5	-145.6	-3.20063	56.042	54.1	-1.94203	-3.46532	42.4	39.3	-3.1	-7.31132	3301.3	3353.3	52	1.57514	34.2732	41.2	6.92677	20.2105
CSCS 5	1	END	2.544	2.5	-0.044	-1.72956	4528	4256.4	-271.6	-5.99823	47.0085	44.3	-2.7085	-5.76173	33	32.6	-0.4	-1.21212	2.273	2.2	-0.073	-3.21161	3806.8	3698.8	-108	-2.83703	39.5212	38.5	-1.02119	-2.58392	26.3	23.6	-2.7	-10.2662	3039.1	2891.8	-147.3	-4.84683	42.9251	30.1	-12.8251	-29.8779
CSCS 6	1	CET	2.613	2.6	-0.013	-0.497512	3099.4	3214.5	115.1	3.71362	43.7768	42.3	-1.47684	-3.37356	34.8	34.5	-0.3	-0.862069	2.475	2.4	-0.075	-3.0303	3129.5	3160.4	30.9	0.987378	44.202	41.6	-2.60198	-5.88656	31.2	30.4	-0.8	-2.5641	2644.3	3373.7	729.4	27.5839	35.87	44.4	8.53001	23.7803
CSCS 7	1	RES	2.871	3	0.129	4.49321	3855	4329.5	474.5	12.3087	52.2932	55.3	3.00683	5.74995	42	45.2	3.2	7.61905	2.688	2.8	0.112	4.16667	3579.9	4117.6	537.7	15.02	48.5614	52.6	4.03857	8.31642	36.8	38.6	1.8	4.8913	3533.9	2771.7	-762.2	-21.5682	43.7218	35.4	-8.32178	-19.0335
CSCS 8	1	END	2.877	2.8	-0.077	-2.6764	4344.6	4482.3	137.7	3.16945	53.7518	52.4	-1.35184	-2.51497	42.2	38.8	-3.4	-8.05687	2.802	2.6	-0.202	-7.20914	4504.5	4449.3	-55.2	-1.22544	55.7301	52	-3.73014	-6.69322	40	33.6	-6.4	-16	3248.8	3648.1	399.3	12.2907	41.8234	42.6	0.776599	1.85685
CSCS 9	1	CET	2.848	2.8	-0.048	-1.68539	4334.3	4732.8	398.5	9.1941	55.7976	55.7	-0.0975772	-0.174877	41.4	39.4	-2	-4.83092	2.597	2.6	0.003	0.115518	4398.8	4732.3	333.5	7.58161	56.6279	55.7	-0.927917	-1.63862	34.4	35	0.6	1.74419	2607.7	3489.7	882	33.8229	28.6699	41	12.3301	43.0071
CSCS 10	1	END	2.415	2.3	-0.115	-4.7619	4290	3511.9	-778.1	-18.1375	47.1657	39	-8.16566	-17.3127	29.7	26.9	-2.8	-9.42761	2.264	2.3	0.036	1.59011	3964	3803.9	-160.1	-4.03885	43.5815	42.2	-1.38151	-3.16995	26.1	26.1	0	0	2407.7	3119	711.3	29.5427	34.4051	34.6	0.194947	0.566624
CSCS 11	1	RES	2.776	2.8	0.024	0.864553	3662.1	3676.1	14	0.382294	52.3299	50	-2.32992	-4.45236	39.3	38.7	-0.6	-1.52672	2.398	2.4	0.002	0.0834028	3117.1	3192.9	75.8	2.43175	44.5421	43.4	-1.14209	-2.56407	29.3	29.2	-0.1	-0.341297	2987.3	2830.2	-157.1	-5.25893	36.8634	38.5	1.63659	4.43961
CSCS 12	1	END	2.88	2.8	-0.08	-2.77778	4224.1	4130.4	-93.7	-2.21822	52.1256	49.7	-2.42557	-4.65332	42.3	39.8	-2.5	-5.91017	2.713	2.6	-0.113	-4.16513	3669	3682.8	13.8	0.376124	45.2756	44.3	-0.975615	-2.15484	37.5	35.1	-2.4	-6.4	2702.7	3404.5	701.8	25.9666	36.7759	40.9	4.12407	11.214
CSCS 13	1	END	2.812	2.7	-0.112	-3.98293	3932.1	3866.3	-65.8	-1.67341	53.5045	51.8	-1.70451	-3.18573	40.3	38	-2.3	-5.7072	2.632	2.6	-0.032	-1.21581	3715.7	3709.5	-6.2	-0.16686	50.5599	49.7	-0.859933	-1.70082	35.3	34.4	-0.9	-2.54958	4165.3	2633.7	-1531.6	-36.7705	43.3542	35.3	-8.05422	-18.5777
CSCS 14	1	CET	2.586	2.7	0.114	4.40835	4153.1	4432.7	279.6	6.73232	43.2272	44.7	1.47276	3.40703	34.1	36.9	2.8	8.21114	2.526	2.6	0.074	2.92953	4353.9	4645.3	291.4	6.69285	45.3172	46.9	1.58275	3.4926	32.5	34.2	1.7	5.23077	3220.4	4181.4	961	29.841	34.5759	42.2	7.62409	22.0503
CSCS 15	1	RES	2.715	2.8	0.085	3.13076	4631.6	4858	226.4	4.88816	49.7273	52.2	2.47271	4.97254	37.6	40	2.4	6.38298	2.544	2.6	0.056	2.20126	4263.7	4811.5	547.8	12.848	45.7773	51.7	5.92268	12.938	33	34.5	1.5	4.54545	2533.1	3094.1	561	22.1468	38.221	33.2	-5.02105	-13.1369
CSCS 16	2	RES	2.649	2.8	0.151	5.70026	4290.6	4601.6	311	7.2484	45.3571	46.4	1.0429	2.29931	35.8	40.1	4.3	12.0112	2.52	2.6	0.08	3.1746	3793.1	4366.4	573.3	15.1143	40.0979	44	3.90211	9.73146	32.4	35.1	2.7	8.33333	3286.4	3660.3	373.9	11.3772	34.7414	36.9	2.15857	6.21325
CSCS 17	2	CET	2.738	2.9	0.162	5.91673	3660.8	3788.8	128	3.4965	48.8243	49.3	0.475663	0.974232	38.2	41.9	3.7	9.68586	2.59	2.7	0.11	4.2471	3552.4	3527.2	-25.2	-0.70938	47.3786	45.9	-1.4786	-3.12082	34.2	37.8	3.6	10.5263	3746.3	3872.8	126.5	3.37666	49.9647	50.3	0.335343	0.671161
CSCS 18	2	CET	2.942	3	0.058	1.97145	3751.2	3736.7	-14.5	-0.386543	57.2108	57.3	0.0891654	0.155854	44.1	45.1	1	2.26757	2.818	2.7	-0.118	-4.18737	3390.1	3600.9	210.8	6.21811	51.7036	55.3	3.59643	6.95585	40.5	38.4	-2.1	-5.18519	2613	3181.7	568.7	21.7643	39.8518	48.8	8.94824	22.4538
CSCS 19	2	RES	2.915	3.1	0.185	6.34648	3478.1	4019	540.9	15.5516	51.8755	55	3.12445	6.02297	43.3	47.8	4.5	10.3926	2.82	3	0.18	6.38298	3447.2	4025.1	577.9	16.7643	51.4147	55.1	3.68532	7.16784	40.5	46.6	6.1	15.0617	3189.4	3659.4	470	14.7363	47.5696	50.1	2.53038	5.31933
CSCS 20	2	END	2.167	2.2	0.033	1.52284	2660.5	2566	-94.5	-3.55196	34.162	33.9	-0.261969	-0.766845	23.9	24.7	0.8	3.34728	2.005	2.1	0.095	4.73815	2520.5	2572.6	52.1	2.06705	32.3643	34	1.63569	5.054	20.5	22.7	2.2	10.7317	2998.3	2640.5	-357.8	-11.9334	38.4995	34.9	-3.59947	-9.34939
CSCS 21	2	END	2.603	2.7	0.097	3.72647	3687.1	4122.8	435.7	11.8169	41.1277	45.7	4.57228	11.1173	34.5	37.8	3.3	9.56522	2.476	2.5	0.024	0.969305	3595.6	3764.7	169.1	4.70297	40.1071	41.7	1.59292	3.97166	31.3	31.5	0.2	0.638978	2978	3226.9	248.9	8.35796	33.2181	35.8	2.58193	7.77267
CSCS 22	2	CET	3.196	3.2	0.004	0.125156	4366.1	4823.3	457.2	10.4716	64.7866	67	2.21338	3.41641	52.1	52.7	0.6	1.15163	2.818	3	0.182	6.45848	3886.4	4633.4	747	19.2209	57.6686	64.4	6.73143	11.6726	40.5	46.2	5.7	14.0741	2764.7	3484.9	720.2	26.0498	41.0242	48.4	7.37584	17.9793
CSCS 23	2	RES	2.883	2.8	-0.083	-2.87895	3654.8	3710.1	55.3	1.51308	51.712	53.1	1.38796	2.68402	42.4	41.3	-1.1	-2.59434	2.687	2.7	0.013	0.483811	3494.2	3594.6	100.4	2.87333	49.4397	51.4	1.9603	3.96504	36.8	36.5	-0.3	-0.815217	3124.5	3233.4	108.9	3.48536	44.2088	46.3	2.09122	4.73032
CSCS 24	2	END	2.971	3	0.029	0.976102	4342.9	4347.1	4.2	0.0967096	57.9177	56.9	-1.01769	-1.75713	45	44.9	-0.1	-0.222222	2.703	2.7	-0.003	-0.110988	4347.6	4242.7	-104.9	-2.41283	57.9804	55.5	-2.48037	-4.27795	37.3	38	0.7	1.87668	3420.2	2995.5	-424.7	-12.4174	45.6124	39.2	-6.4124	-14.0585
CSCS 25	2	END	2.82	2.9	0.08	2.83688	4225.9	4807.9	582	13.7722	50.1591	54.5	4.34095	8.65437	40.5	43.8	3.3	8.14815	2.742	2.8	0.058	2.11524	4017.8	4706.8	689	17.1487	47.689	53.3	5.61098	11.7658	38.3	39.7	1.4	3.65535	2735.5	2839.5	104	3.80186	32.4688	32.2	-0.268843	-0.828002
CSCS 26	2	CET	2.943	3.1	0.157	5.33469	4439.4	5123.6	684.2	15.412	58.9358	63.5	4.56417	7.74431	44.2	48.4	4.2	9.50226	2.773	2.9	0.127	4.57988	4267.1	4694.3	427.2	10.0115	56.6484	58.2	1.55157	2.73894	39.2	42.9	3.7	9.43878	3045.9	3216.2	170.3	5.59112	40.4362	39.9	-0.536237	-1.32613
CSCS 27	2	RES	2.87	3	0.13	4.52962	3607.2	3966.9	359.7	9.97172	53.8211	57.9	4.07887	7.57856	42	45.4	3.4	8.09524	2.695	2.8	0.105	3.8961	3514	3863.7	349.7	9.95162	52.4305	56.4	3.96945	7.57088	37	41	4	10.8108	2989.4	3049	59.6	1.99371	44.6033	44.5	-0.103265	-0.231518
CSCS 28	2	CET	2.323	2.5	0.177	7.61946	3490.5	3625.8	135.3	3.87624	40.9582	43.3	2.34179	5.7175	27.5	31.6	4.1	14.9091	2.199	2.5	0.301	13.688	3344.6	3636.5	291.9	8.7275	39.2462	43.4	4.1538	10.584	24.6	30.6	6	24.3902	3857.6	4481.6	624	16.1759	45.2658	53.5	8.23416	18.1907
CSCS 29	2	CET	2.78	2.9	0.12	4.31655	4934.9	4732.5	-202.4	-4.1014	51.1113	52	0.888682	1.73872	39.4	41.5	2.1	5.32995	2.51	2.6	0.09	3.58566	4338.1	4358.5	20.4	0.470252	44.9302	47.9	2.96981	6.60982	32.1	35.2	3.1	9.65732	3334.6	3266.8	-67.8	-2.03323	34.5368	35.9	1.36317	3.947
CSCS 30	2	END	2.921	2.9	-0.021	-0.718932	3511	3168.1	-342.9	-9.76645	56.7682	50.1	-6.66821	-11.7464	43.5	44.3	0.8	1.83908	2.524	2.7	0.176	6.97306	2776	2923.8	147.8	5.32421	44.8842	46.2	1.31577	2.93147	32.5	37.4	4.9	15.0769	2905.2	2893.2	-12	-0.413052	46.9732	45.7	-1.27322	-2.71053
CSCS 31	2	RES	3.239	3.2	-0.039	-1.20408	5181.2	5369.1	187.9	3.62657	64.6381	64.6	-0.0381476	-0.0590172	53.5	53	-0.5	-0.934579	2.934	3.1	0.166	5.65781	4609.9	5179	569.1	12.3452	57.5109	62.3	4.78912	8.32732	43.9	50.3	6.4	14.5786	3030.1	3463.2	433.1	14.2933	37.8021	41.7	3.89794	10.3114
CSCS 32	2	RES	3.097	3.2	0.103	3.3258	5378.3	5837.9	459.6	8.54545	63.6124	68.5	4.88761	7.68343	48.9	53.7	4.8	9.81595	2.872	3.1	0.228	7.93872	5052.7	5649.2	596.5	11.8056	59.7613	66.3	6.53868	10.9413	42.1	48	5.9	14.0143	4340.7	4824.1	483.4	11.1365	51.3401	56.6	5.25993	10.2453
ID	Cohort	Group	CMJ Peak Velocity (m/s)				CMJ Peak Power (W)				CMJ Peak Power (W/kg BM)				CMJ Height (cm)				SJ Peak Velocity (m/s)				SJ Peak Power (W)				SJ Peak Power (W/kg BM)				SJ Height (cm)				IMTP Peak Force (N)				IMTP Peak Force (N/kg BM)
			Pre	Post	dPre-Post	% Change	Pre	Post	dPre-Post	% Change	Pre	Post	dPre-Post	% Change	Pre	Post	dPre-Post	% Change	Pre	Post	dPre-Post	% Change	Pre	Post	dPre-Post	% Change	Pre	Post	dPre-Post	% Change	Pre	Post	dPre-Post	% Change	Pre	Post	dPre-Post	% Change	Pre	Post	dPre-Post	% Change
CSCS 1	1	CET	2.659	2.7	0.041	1.54193	3799.7	4206.3	406.6	10.7008	49.5185	50.9	1.38154	2.78995	36	36.4	0.4	1.11111	N/A	2.6	#VALUE!	#VALUE!	N/A	3912.6	#VALUE!	#VALUE!	N/A	47.4	#VALUE!	#VALUE!	N/A	33.2	#VALUE!	#VALUE!	2339.1	2915.3	576.2	24.6334	30.4836	35.3	4.81637	15.7999
CSCS 3	1	CET	2.736	2.9	0.164	5.99415	3261	3760.7	499.7	15.3235	51.4629	58.2	6.73707	13.0911	38.2	42.2	4	10.4712	2.641	2.8	0.159	6.02045	3053.2	3479.5	426.3	13.9624	48.1836	53.8	5.61643	11.6563	35.6	40.2	4.6	12.9213	3223.2	2470.9	-752.3	-23.3402	39.7078	38.2	-1.50778	-3.7972
CSCS 4	1	CET	2.988	3	0.012	0.401606	4998.3	4663.2	-335.1	-6.70428	61.5759	57.3	-4.27589	-6.9441	45.5	46.2	0.7	1.53846	2.883	2.8	-0.083	-2.87895	4549.1	4403.5	-145.6	-3.20063	56.042	54.1	-1.94203	-3.46532	42.4	39.3	-3.1	-7.31132	3301.3	3353.3	52	1.57514	34.2732	41.2	6.92677	20.2105
CSCS 6	1	CET	2.613	2.6	-0.013	-0.497512	3099.4	3214.5	115.1	3.71362	43.7768	42.3	-1.47684	-3.37356	34.8	34.5	-0.3	-0.862069	2.475	2.4	-0.075	-3.0303	3129.5	3160.4	30.9	0.987378	44.202	41.6	-2.60198	-5.88656	31.2	30.4	-0.8	-2.5641	2644.3	3373.7	729.4	27.5839	35.87	44.4	8.53001	23.7803
CSCS 9	1	CET	2.848	2.8	-0.048	-1.68539	4334.3	4732.8	398.5	9.1941	55.7976	55.7	-0.0975772	-0.174877	41.4	39.4	-2	-4.83092	2.597	2.6	0.003	0.115518	4398.8	4732.3	333.5	7.58161	56.6279	55.7	-0.927917	-1.63862	34.4	35	0.6	1.74419	2607.7	3489.7	882	33.8229	28.6699	41	12.3301	43.0071
CSCS 14	1	CET	2.586	2.7	0.114	4.40835	4153.1	4432.7	279.6	6.73232	43.2272	44.7	1.47276	3.40703	34.1	36.9	2.8	8.21114	2.526	2.6	0.074	2.92953	4353.9	4645.3	291.4	6.69285	45.3172	46.9	1.58275	3.4926	32.5	34.2	1.7	5.23077	3220.4	4181.4	961	29.841	34.5759	42.2	7.62409	22.0503
CSCS 17	2	CET	2.738	2.9	0.162	5.91673	3660.8	3788.8	128	3.4965	48.8243	49.3	0.475663	0.974232	38.2	41.9	3.7	9.68586	2.59	2.7	0.11	4.2471	3552.4	3527.2	-25.2	-0.70938	47.3786	45.9	-1.4786	-3.12082	34.2	37.8	3.6	10.5263	3746.3	3872.8	126.5	3.37666	49.9647	50.3	0.335343	0.671161
CSCS 18	2	CET	2.942	3	0.058	1.97145	3751.2	3736.7	-14.5	-0.386543	57.2108	57.3	0.0891654	0.155854	44.1	45.1	1	2.26757	2.818	2.7	-0.118	-4.18737	3390.1	3600.9	210.8	6.21811	51.7036	55.3	3.59643	6.95585	40.5	38.4	-2.1	-5.18519	2613	3181.7	568.7	21.7643	39.8518	48.8	8.94824	22.4538
CSCS 22	2	CET	3.196	3.2	0.004	0.125156	4366.1	4823.3	457.2	10.4716	64.7866	67	2.21338	3.41641	52.1	52.7	0.6	1.15163	2.818	3	0.182	6.45848	3886.4	4633.4	747	19.2209	57.6686	64.4	6.73143	11.6726	40.5	46.2	5.7	14.0741	2764.7	3484.9	720.2	26.0498	41.0242	48.4	7.37584	17.9793
CSCS 26	2	CET	2.943	3.1	0.157	5.33469	4439.4	5123.6	684.2	15.412	58.9358	63.5	4.56417	7.74431	44.2	48.4	4.2	9.50226	2.773	2.9	0.127	4.57988	4267.1	4694.3	427.2	10.0115	56.6484	58.2	1.55157	2.73894	39.2	42.9	3.7	9.43878	3045.9	3216.2	170.3	5.59112	40.4362	39.9	-0.536237	-1.32613
CSCS 28	2	CET	2.323	2.5	0.177	7.61946	3490.5	3625.8	135.3	3.87624	40.9582	43.3	2.34179	5.7175	27.5	31.6	4.1	14.9091	2.199	2.5	0.301	13.688	3344.6	3636.5	291.9	8.7275	39.2462	43.4	4.1538	10.584	24.6	30.6	6	24.3902	3857.6	4481.6	624	16.1759	45.2658	53.5	8.23416	18.1907
CSCS 29	2	CET	2.78	2.9	0.12	4.31655	4934.9	4732.5	-202.4	-4.1014	51.1113	52	0.888682	1.73872	39.4	41.5	2.1	5.32995	2.51	2.6	0.09	3.58566	4338.1	4358.5	20.4	0.470252	44.9302	47.9	2.96981	6.60982	32.1	35.2	3.1	9.65732	3334.6	3266.8	-67.8	-2.03323	34.5368	35.9	1.36317	3.947
		Avg	2.77933	2.85833	0.079	2.95393	4024.06	4236.74	212.683	5.64404	52.2655	53.4583	1.19283	2.37855	39.625	41.4	1.775	4.87378	2.62091	2.68333	0.07	2.86619	3842.11	4079.25	237.145	6.36022	49.8135	51.5636	1.75015	3.59989	35.2	37.2909	2.09091	6.62931	3058.17	3440.69	382.517	13.7534	37.8883	43.2583	5.37001	15.2472
		STD	0.226929	0.206522	0.0793725	3.02023	614.955	598.418	299.66	7.05211	7.55497	7.81379	2.7815	5.14202	6.41251	6.08441	2.01545	5.72851	0.198002	0.16967	0.127812	5.20025	562.69	595.732	255.462	6.69848	6.26919	6.9605	3.1729	6.42221	5.20653	4.86055	3.09401	9.41794	474.573	539.325	491.694	16.8961	6.05214	5.85995	4.41959	13.3493
		SEM	0.0655089	0.0596179	0.0229129	0.871864	177.522	172.748	86.5045	2.03577	2.18093	2.25565	0.80295	1.48437	1.85113	1.75642	0.581811	1.65368	0.0596999	0.0511574	0.0385366	1.56793	169.658	179.62	77.0246	2.01967	1.89023	2.09867	0.956664	1.93637	1.56983	1.46551	0.93288	2.83962	136.997	155.69	141.94	4.87748	1.7471	1.69162	1.27582	3.8536
ID	Cohort	Group	CMJ Peak Velocity (m/s)				CMJ Peak Power (W)				CMJ Peak Power (W/kg BM)				CMJ Height (cm)				SJ Peak Velocity (m/s)				SJ Peak Power (W)				SJ Peak Power (W/kg BM)				SJ Height (cm)				IMTP Peak Force (N)				IMTP Peak Force (N/kg BM)
			Pre	Post	dPre-Post	% Change	Pre	Post	dPre-Post	% Change	Pre	Post	dPre-Post	% Change	Pre	Post	dPre-Post	% Change	Pre	Post	dPre-Post	% Change	Pre	Post	dPre-Post	% Change	Pre	Post	dPre-Post	% Change	Pre	Post	dPre-Post	% Change	Pre	Post	dPre-Post	% Change	Pre	Post	dPre-Post	% Change
CSCS 2	1	RES	2.841	2.8	-0.041	-1.44315	3439.8	3627.4	187.6	5.45381	51.9019	52.8	0.898076	1.73033	41.2	41	-0.2	-0.485437	2.598	2.7	0.102	3.9261	3022.9	3479.5	456.6	15.1047	45.6115	50.6	4.98853	10.937	34.4	36.2	1.8	5.23256	2392.5	3050.5	658	27.5026	37.7568	44.4	6.64316	17.5946
CSCS 7	1	RES	2.871	3	0.129	4.49321	3855	4329.5	474.5	12.3087	52.2932	55.3	3.00683	5.74995	42	45.2	3.2	7.61905	2.688	2.8	0.112	4.16667	3579.9	4117.6	537.7	15.02	48.5614	52.6	4.03857	8.31642	36.8	38.6	1.8	4.8913	3533.9	2771.7	-762.2	-21.5682	43.7218	35.4	-8.32178	-19.0335
CSCS 11	1	RES	2.776	2.8	0.024	0.864553	3662.1	3676.1	14	0.382294	52.3299	50	-2.32992	-4.45236	39.3	38.7	-0.6	-1.52672	2.398	2.4	0.002	0.0834028	3117.1	3192.9	75.8	2.43175	44.5421	43.4	-1.14209	-2.56407	29.3	29.2	-0.1	-0.341297	2987.3	2830.2	-157.1	-5.25893	36.8634	38.5	1.63659	4.43961
CSCS 15	1	RES	2.715	2.8	0.085	3.13076	4631.6	4858	226.4	4.88816	49.7273	52.2	2.47271	4.97254	37.6	40	2.4	6.38298	2.544	2.6	0.056	2.20126	4263.7	4811.5	547.8	12.848	45.7773	51.7	5.92268	12.938	33	34.5	1.5	4.54545	2533.1	3094.1	561	22.1468	38.221	33.2	-5.02105	-13.1369
CSCS 16	2	RES	2.649	2.8	0.151	5.70026	4290.6	4601.6	311	7.2484	45.3571	46.4	1.0429	2.29931	35.8	40.1	4.3	12.0112	2.52	2.6	0.08	3.1746	3793.1	4366.4	573.3	15.1143	40.0979	44	3.90211	9.73146	32.4	35.1	2.7	8.33333	3286.4	3660.3	373.9	11.3772	34.7414	36.9	2.15857	6.21325
CSCS 19	2	RES	2.915	3.1	0.185	6.34648	3478.1	4019	540.9	15.5516	51.8755	55	3.12445	6.02297	43.3	47.8	4.5	10.3926	2.82	3	0.18	6.38298	3447.2	4025.1	577.9	16.7643	51.4147	55.1	3.68532	7.16784	40.5	46.6	6.1	15.0617	3189.4	3659.4	470	14.7363	47.5696	50.1	2.53038	5.31933
CSCS 23	2	RES	2.883	2.8	-0.083	-2.87895	3654.8	3710.1	55.3	1.51308	51.712	53.1	1.38796	2.68402	42.4	41.3	-1.1	-2.59434	2.687	2.7	0.013	0.483811	3494.2	3594.6	100.4	2.87333	49.4397	51.4	1.9603	3.96504	36.8	36.5	-0.3	-0.815217	3124.5	3233.4	108.9	3.48536	44.2088	46.3	2.09122	4.73032
CSCS 27	2	RES	2.87	3	0.13	4.52962	3607.2	3966.9	359.7	9.97172	53.8211	57.9	4.07887	7.57856	42	45.4	3.4	8.09524	2.695	2.8	0.105	3.8961	3514	3863.7	349.7	9.95162	52.4305	56.4	3.96945	7.57088	37	41	4	10.8108	2989.4	3049	59.6	1.99371	44.6033	44.5	-0.103265	-0.231518
CSCS 31	2	RES	3.239	3.2	-0.039	-1.20408	5181.2	5369.1	187.9	3.62657	64.6381	64.6	-0.0381476	-0.0590172	53.5	53	-0.5	-0.934579	2.934	3.1	0.166	5.65781	4609.9	5179	569.1	12.3452	57.5109	62.3	4.78912	8.32732	43.9	50.3	6.4	14.5786	3030.1	3463.2	433.1	14.2933	37.8021	41.7	3.89794	10.3114
CSCS 32	2	RES	3.097	3.2	0.103	3.3258	5378.3	5837.9	459.6	8.54545	63.6124	68.5	4.88761	7.68343	48.9	53.7	4.8	9.81595	2.872	3.1	0.228	7.93872	5052.7	5649.2	596.5	11.8056	59.7613	66.3	6.53868	10.9413	42.1	48	5.9	14.0143	4340.7	4824.1	483.4	11.1365	51.3401	56.6	5.25993	10.2453
		Avg	2.8856	2.95	0.0644	2.28645	4117.87	4399.56	281.69	6.94898	53.7269	55.58	1.85313	3.42097	42.6	44.62	2.02	4.87759	2.6756	2.78	0.1044	3.79114	3789.47	4227.95	438.48	11.4259	49.5147	53.38	3.86527	7.73312	36.62	39.6	2.98	7.63115	3140.73	3363.59	222.86	7.98445	41.6828	42.76	1.07717	2.64519
		STD	0.173203	0.171594	0.0928526	3.24259	717.576	759.512	178.444	4.76909	5.94103	6.62316	2.11747	3.78323	5.20513	5.42296	2.36634	5.62943	0.167155	0.229976	0.0719787	2.47585	654.693	781.934	198.742	5.0308	6.00523	7.1588	2.16724	4.38319	4.56698	6.77085	2.50102	5.89265	538.115	599.996	428.695	14.1156	5.38362	7.17127	4.57016	11.0292
		SEM	0.0547717	0.0542627	0.0293626	1.0254	226.917	240.179	56.4288	1.50812	1.87872	2.09443	0.669602	1.19636	1.64601	1.71489	0.748302	1.78018	0.0528592	0.0727247	0.0227617	0.782931	207.032	247.269	62.8479	1.59088	1.89902	2.26381	0.685342	1.38609	1.44421	2.14113	0.790893	1.86342	170.167	189.735	135.565	4.46374	1.70245	2.26775	1.44521	3.48773
ID	Cohort	Group	CMJ Peak Velocity				CMJ Peak Power (W)				CMJ Peak Power (W/kg))				CMJ Height (cm)				SJ Peak Velocity				SJ Peak Power (W)				SJ Peak Power (W/kg))				SJ Height (cm)				IMTP Peak Force (N)				IMTP Peak Force (N/kg)
			Pre	Post	dPre-Post	% Change	Pre	Post	dPre-Post	% Change	Pre	Post	dPre-Post	% Change	Pre	Post	dPre-Post	% Change	Pre	Post	dPre-Post	% Change	Pre	Post	dPre-Post	% Change	Pre	Post	dPre-Post	% Change	Pre	Post	dPre-Post	% Change	Pre	Post	dPre-Post	% Change	Pre	Post	dPre-Post	% Change
CSCS 5	1	END	2.544	2.5	-0.044	-1.72956	4528	4256.4	-271.6	-5.99823	47.0085	44.3	-2.7085	-5.76173	33	32.6	-0.4	-1.21212	2.273	2.2	-0.073	-3.21161	3806.8	3698.8	-108	-2.83703	39.5212	38.5	-1.02119	-2.58392	26.3	23.6	-2.7	-10.2662	3039.1	2891.8	-147.3	-4.84683	42.9251	30.1	-12.8251	-29.8779
CSCS 8	1	END	2.877	2.8	-0.077	-2.6764	4344.6	4482.3	137.7	3.16945	53.7518	52.4	-1.35184	-2.51497	42.2	38.8	-3.4	-8.05687	2.802	2.6	-0.202	-7.20914	4504.5	4449.3	-55.2	-1.22544	55.7301	52	-3.73014	-6.69322	40	33.6	-6.4	-16	3248.8	3648.1	399.3	12.2907	41.8234	42.6	0.776599	1.85685
CSCS 10	1	END	2.415	2.3	-0.115	-4.7619	4290	3511.9	-778.1	-18.1375	47.1657	39	-8.16566	-17.3127	29.7	26.9	-2.8	-9.42761	2.264	2.3	0.036	1.59011	3964	3803.9	-160.1	-4.03885	43.5815	42.2	-1.38151	-3.16995	26.1	26.1	0	0	2407.7	3119	711.3	29.5427	34.4051	34.6	0.194947	0.566624
CSCS 12	1	END	2.88	2.8	-0.08	-2.77778	4224.1	4130.4	-93.7	-2.21822	52.1256	49.7	-2.42557	-4.65332	42.3	39.8	-2.5	-5.91017	2.713	2.6	-0.113	-4.16513	3669	3682.8	13.8	0.376124	45.2756	44.3	-0.975615	-2.15484	37.5	35.1	-2.4	-6.4	2702.7	3404.5	701.8	25.9666	36.7759	40.9	4.12407	11.214
CSCS 13	1	END	2.812	2.7	-0.112	-3.98293	3932.1	3866.3	-65.8	-1.67341	53.5045	51.8	-1.70451	-3.18573	40.3	38	-2.3	-5.7072	2.632	2.6	-0.032	-1.21581	3715.7	3709.5	-6.2	-0.16686	50.5599	49.7	-0.859933	-1.70082	35.3	34.4	-0.9	-2.54958	4165.3	2633.7	-1531.6	-36.7705	43.3542	35.3	-8.05422	-18.5777
CSCS 20	2	END	2.167	2.2	0.033	1.52284	2660.5	2566	-94.5	-3.55196	34.162	33.9	-0.261969	-0.766845	23.9	24.7	0.8	3.34728	2.005	2.1	0.095	4.73815	2520.5	2572.6	52.1	2.06705	32.3643	34	1.63569	5.054	20.5	22.7	2.2	10.7317	2998.3	2640.5	-357.8	-11.9334	38.4995	34.9	-3.59947	-9.34939
CSCS 21	2	END	2.603	2.7	0.097	3.72647	3687.1	4122.8	435.7	11.8169	41.1277	45.7	4.57228	11.1173	34.5	37.8	3.3	9.56522	2.476	2.5	0.024	0.969305	3595.6	3764.7	169.1	4.70297	40.1071	41.7	1.59292	3.97166	31.3	31.5	0.2	0.638978	2978	3226.9	248.9	8.35796	33.2181	35.8	2.58193	7.77267
CSCS 24	2	END	2.971	3	0.029	0.976102	4342.9	4347.1	4.2	0.0967096	57.9177	56.9	-1.01769	-1.75713	45	44.9	-0.1	-0.222222	2.703	2.7	-0.003	-0.110988	4347.6	4242.7	-104.9	-2.41283	57.9804	55.5	-2.48037	-4.27795	37.3	38	0.7	1.87668	3420.2	2995.5	-424.7	-12.4174	45.6124	39.2	-6.4124	-14.0585
CSCS 25	2	END	2.82	2.9	0.08	2.83688	4225.9	4807.9	582	13.7722	50.1591	54.5	4.34095	8.65437	40.5	43.8	3.3	8.14815	2.742	2.8	0.058	2.11524	4017.8	4706.8	689	17.1487	47.689	53.3	5.61098	11.7658	38.3	39.7	1.4	3.65535	2735.5	2839.5	104	3.80186	32.4688	32.2	-0.268843	-0.828002
CSCS 30	2	END	2.921	2.9	-0.021	-0.718932	3511	3168.1	-342.9	-9.76645	56.7682	50.1	-6.66821	-11.7464	43.5	44.3	0.8	1.83908	2.524	2.7	0.176	6.97306	2776	2923.8	147.8	5.32421	44.8842	46.2	1.31577	2.93147	32.5	37.4	4.9	15.0769	2905.2	2893.2	-12	-0.413052	46.9732	45.7	-1.27322	-2.71053
		Avg	2.701	2.68	-0.021	-0.758521	3974.62	3925.92	-48.7	-1.24906	49.3691	47.83	-1.53907	-2.79272	37.49	37.16	-0.33	-0.763646	2.5134	2.51	-0.0034	0.0473194	3691.75	3755.49	63.74	1.8938	45.7693	45.74	-0.0293407	0.314221	32.51	32.21	-0.3	-0.32361	3060.08	3029.27	-30.81	1.35787	39.6056	37.13	-2.47557	-5.39918
		STD	0.260769	0.265832	0.077319	2.91318	560.746	671.091	386.242	9.45419	7.31788	7.15744	4.03129	8.38787	6.90627	7.04796	2.42856	6.5782	0.259353	0.233095	0.108041	4.21793	624.066	643.576	244.682	6.18963	7.68527	6.9014	2.64843	5.52487	6.41707	6.09234	3.07788	9.23509	480.794	325.413	658.046	19.54	5.25319	4.85433	5.25097	12.6022
		SEM	0.0824624	0.0840635	0.0244504	0.921229	177.323	212.218	122.14	2.98968	2.31412	2.26338	1.27481	2.65248	2.18395	2.22876	0.767977	2.08021	0.0820147	0.0737111	0.0341657	1.33383	197.347	203.517	77.3752	1.95733	2.4303	2.18241	0.837506	1.74712	2.02926	1.92657	0.973311	2.92039	152.04	102.905	208.092	6.17909	1.6612	1.53508	1.6605	3.98516

## Sheet: VO2peak
ID	Cohort	Group	VO2peak (L/min)			Max Aerobic Power (W)
			Pre	Wk 6	Post	Pre	Wk 6	Post
CSCS 1	1	CET	3.43	3.72426	3.3878	242.667	234.333	270.667
CSCS 2	1	RES	3.4		3.00295	248		229.333
CSCS 3	1	CET	3.23	3.2661	3.07618	242	238.167	239
CSCS 4	1	CET	4.1	4.72176	4.03877	322	316	336
CSCS 5	1	END	4.31	4.51639	4.5787	296	293.5	325.667
CSCS 6	1	CET	2.59	3.71477	3.26546	195	234.167	248.333
CSCS 7	1	RES	3.67		3.39933	275		270
CSCS 8	1	END	3.61	4.32825	3.79544	276	339.5	311
CSCS 9	1	CET	3.63	3.57898	3.94655	248	255	287.333
CSCS 10	1	END	3.01	3.5072	3.28238	216	245	246.5
CSCS 11	1	RES	3.86		3.42993	273		253
CSCS 12	1	END	2.83	2.8572	3.26017	219	241	247.167
CSCS 13	1	END	3.46	4.34004	4.07379	288	358	342
CSCS 14	1	CET	4.62	5.05545	4.81464	368	372	397
CSCS 15	1	RES	2.78		2.88291	198		190.5
CSCS 16	2	RES	4.5		4.41521	384.667		364.833
CSCS 17	2	CET	3.01	3.12535	3.17085	217.333	214.667	262.833
CSCS 18	2	CET	3.23	3.56635	3.4789	271	281	286.167
CSCS 19	2	RES	3.5		3.39407	252		233.5
CSCS 20	2	END	3.01	3.28094	3.49	218	244.833	262.5
CSCS 21	2	END	3.39	3.89234	3.89489	232.5	279.833	288.167
CSCS 22	2	CET	3.19	3.33495	3.33081	246.833	263.333	279.167
CSCS 23	2	RES	3.25		3.42144	256.5		245
CSCS 24	2	END	3.95	3.97041	4.04196	287.667	320.667	335.333
CSCS 25	2	END	3.85	4.13807	4.78702	286	333.667	359
CSCS 26	2	CET	3.13	3.25567	3.52137	236	248.667	288.167
CSCS 27	2	RES	3.37		3.35739	245.333		243
CSCS 28	2	CET	2.98	3.21369	3.38867	221	246	261.333
CSCS 29	2	CET	3.24	3.31387	3.4999	244.5	294	299.333
CSCS 30	2	END	3.17	3.38022	3.44476	244.333	256.167	267.667
CSCS 31	2	RES	2.35		2.73792	185.833		178.667
CSCS 32	2	RES	4.16		3.92637	329.667		321.5
ID	Cohort	Group	VO2peak (L/min)									Max Aerobic Power (W) [Wfinal + (t/150) *25)
			Pre	Wk 6	Post	dPre-Post	% Change	Pre-Mid	%Change	dMid-Post	%Change	Pre	Wk 6	Post	dPre-Post	% Change	Pre-Mid	%Change	dMid-Post	%Change
CSCS 1	1	CET	3.43	3.72426	3.3878	-0.0422012	-1.23036	0.294262	8.57908	-0.336464	-9.03437	242.667	234.333	270.667	28	11.5385	-8.33333	-3.43407	36.3333	15.505
CSCS 3	1	CET	3.23	3.2661	3.07618	-0.153824	-4.76236	0.0360952	1.1175	-0.189919	-5.81487	242	238.167	239	-3	-1.23967	-3.83333	-1.58402	0.833333	0.349895
CSCS 4	1	CET	4.1	4.72176	4.03877	-0.0612277	-1.49336	0.621755	15.1648	-0.682983	-14.4646	322	316	336	14	4.34783	-6	-1.86335	20	6.32911
CSCS 6	1	CET	2.59	3.71477	3.26546	0.675457	26.0794	1.12477	43.4273	-0.449311	-12.0953	195	234.167	248.333	53.3333	27.3504	39.1667	20.0855	14.1667	6.04982
CSCS 9	1	CET	3.63	3.57898	3.94655	0.316549	8.72035	-0.0510212	-1.40554	0.36757	10.2702	248	255	287.333	39.3333	15.8602	7	2.82258	32.3333	12.6797
CSCS 14	1	CET	4.62	5.05545	4.81464	0.194644	4.21308	0.435447	9.42526	-0.240803	-4.76323	368	372	397	29	7.88043	4	1.08696	25	6.72043
CSCS 17	2	CET	3.01	3.12535	3.17085	0.160849	5.34383	0.115355	3.83238	0.0454947	1.45566	217.333	214.667	262.833	45.5	20.9356	-2.66667	-1.22699	48.1667	22.4379
CSCS 18	2	CET	3.23	3.56635	3.4789	0.248898	7.70583	0.336345	10.4132	-0.0874469	-2.452	271	281	286.167	15.1667	5.59656	10	3.69004	5.16667	1.83867
CSCS 22	2	CET	3.19	3.33495	3.33081	0.140805	4.41395	0.144955	4.54403	-0.00414944	-0.124423	246.833	263.333	279.167	32.3333	13.0993	16.5	6.68467	15.8333	6.01266
CSCS 26	2	CET	3.13	3.25567	3.52137	0.391367	12.5038	0.125669	4.01498	0.265699	8.16111	236	248.667	288.167	52.1667	22.1045	12.6667	5.36723	39.5	15.8847
CSCS 28	2	CET	2.98	3.21369	3.38867	0.408668	13.7137	0.233688	7.84187	0.174981	5.44486	221	246	261.333	40.3333	18.2504	25	11.3122	15.3333	6.23306
CSCS 29	2	CET	3.24	3.31387	3.4999	0.259899	8.02159	0.0738722	2.28001	0.186027	5.61359	244.5	294	299.333	54.8333	22.4267	49.5	20.2454	5.33333	1.81406
		Avg	3.365	3.65593	3.57666	0.211657	6.93579	0.290932	9.1029	-0.0792754	-1.48361	254.528	266.444	287.944	33.4167	14.0126	11.9167	5.26551	21.5	8.48792
		STD	0.539571	0.612447	0.480998	0.229884	8.19793	0.321841	11.7311	0.313464	8.02618	47.2846	43.6902	42.6557	17.8937	8.65974	18.1662	8.11339	14.9732	6.71528
		SEM	0.155761	0.176798	0.138852	0.0663618	2.36654	0.0929075	3.38646	0.0904892	2.31696	13.6499	12.6123	12.3137	5.16546	2.49985	5.24414	2.34213	4.32239	1.93853
ID	Cohort	Group	VO2peak (L/min)					Max Aerobic Power (W) [Wfinal + (t/150) *25)
			Pre	Wk 6	Post	dPre-Post	% Change	Pre	Wk 6	Post	dPre-Post	% Change
CSCS 2	1	RES	3.4		3.00295	-0.397046	-11.6778	248		229.333	-18.6667	-7.52688
CSCS 7	1	RES	3.67		3.39933	-0.270673	-7.37529	275		270	-5	-1.81818
CSCS 11	1	RES	3.86		3.42993	-0.430065	-11.1416	273		253	-20	-7.32601
CSCS 15	1	RES	2.78		2.88291	0.102906	3.70164	198		190.5	-7.5	-3.78788
CSCS 16	2	RES	4.5		4.41521	-0.0847876	-1.88417	384.667		364.833	-19.8333	-5.15598
CSCS 19	2	RES	3.5		3.39407	-0.105928	-3.02653	252		233.5	-18.5	-7.34127
CSCS 23	2	RES	3.25		3.42144	0.171439	5.27506	256.5		245	-11.5	-4.48343
CSCS 27	2	RES	3.37		3.35739	-0.0126116	-0.374232	245.333		243	-2.33333	-0.951087
CSCS 31	2	RES	2.35		2.73792	0.387919	16.5072	185.833		178.667	-7.16667	-3.8565
CSCS 32	2	RES	4.16		3.92637	-0.233634	-5.61619	329.667		321.5	-8.16667	-2.47725
		Avg	3.484		3.39675	-0.0872483	-1.5612	264.8		252.933	-11.8667	-4.47245
		STD	0.625552		0.491506	0.258921	8.49141	58.0602		55.8012	6.77313	2.36746
		SEM	0.197817		0.155428	0.0818779	2.68522	18.3602		17.6459	2.14185	0.748657
ID	Cohort	Group	VO2peak (l/min)									Max Aerobic Power (W) [Wfinal + (t/150) *25)
			Pre	Wk 6	Post	dPre-Post	% Change	Pre-Mid	%Change	dMid-Post	%Change	Pre	Wk 6	Post	dPre-Post	% Change	Pre-Mid	%Change	dMid-Post	%Change
CSCS 5	1	END	4.31	4.51639	4.5787	0.268701	6.23436	0.206386	4.78853	0.0623152	1.37976	296	293.5	325.667	29.6667	10.0225	-2.5	-0.844595	32.1667	10.9597
CSCS 8	1	END	3.61	4.32825	3.79544	0.18544	5.13683	0.718245	19.896	-0.532806	-12.31	276	339.5	311	35	12.6812	63.5	23.0072	-28.5	-8.3947
CSCS 10	1	END	3.01	3.5072	3.28238	0.272385	9.04933	0.497204	16.5184	-0.224819	-6.41021	216	245	246.5	30.5	14.1204	29	13.4259	1.5	0.612245
CSCS 12	1	END	2.83	2.8572	3.26017	0.430169	15.2003	0.027198	0.96106	0.402971	14.1037	219	241	247.167	28.1667	12.8615	22	10.0457	6.16667	2.55878
CSCS 13	1	END	3.46	4.34004	4.07379	0.613792	17.7397	0.880037	25.4346	-0.266245	-6.13462	288	358	342	54	18.75	70	24.3056	-16	-4.46927
CSCS 20	2	END	3.01	3.28094	3.49	0.479998	15.9468	0.270938	9.00128	0.209059	6.37194	218	244.833	262.5	44.5	20.4128	26.8333	12.3089	17.6667	7.21579
CSCS 21	2	END	3.39	3.89234	3.89489	0.504886	14.8934	0.502339	14.8183	0.00254726	0.065443	232.5	279.833	288.167	55.6667	23.9427	47.3333	20.3584	8.33333	2.97796
CSCS 24	2	END	3.95	3.97041	4.04196	0.0919576	2.32804	0.0204143	0.516817	0.0715433	1.80191	287.667	320.667	335.333	47.6667	16.5701	33	11.4716	14.6667	4.5738
CSCS 25	2	END	3.85	4.13807	4.78702	0.937023	24.3383	0.288069	7.48232	0.648954	15.6825	286	333.667	359	73	25.5245	47.6667	16.6667	25.3333	7.59241
CSCS 30	2	END	3.17	3.38022	3.44476	0.274761	8.66755	0.21022	6.63153	0.0645417	1.90939	244.333	256.167	267.667	23.3333	9.5498	11.8333	4.84311	11.5	4.48926
		Avg	3.459	3.82111	3.86491	0.405911	11.9535	0.362105	10.6049	0.0438062	1.64599	256.35	291.217	298.5	42.15	16.4435	34.8667	13.5588	7.28333	2.8116
		STD	0.474703	0.542785	0.523092	0.245447	6.77454	0.283438	8.27096	0.337726	8.80294	33.3782	44.2631	41.4944	15.6457	5.58697	22.5297	7.9047	18.207	5.75505
		SEM	0.150114	0.171644	0.165416	0.0776172	2.1423	0.0896309	2.61551	0.106798	2.78373	10.5551	13.9972	13.1217	4.94759	1.76676	7.1245	2.49969	5.75755	1.81991

## Sheet: VO2peak Relative
ID	Cohort	Group	VO2peak (mL/kg/min)					Relative MAP (W/kg)
			Pre	Wk 6	Post	dPre-Post	% Change	Pre	Wk 6	Post	dPre-Post	% Change
CSCS 1	1	CET	44.4	47.1426	41.7731	-2.62689	-5.91643	3.24421	2.96812	3.34569	0.101487	3.12827
CSCS 2	1	RES	52.3		44.5212	-7.77882	-14.8735	3.75189		3.37752	-0.374375	-9.9783
CSCS 3	1	CET	51.6	52.0908	47.3258	-4.27422	-8.28336	3.7931	3.79851	3.71695	-0.0761517	-2.00763
CSCS 4	1	CET	50.8	58.2933	50.1399	-0.66006	-1.29933	4.04015	3.92888	4.14815	0.107998	2.67311
CSCS 5	1	END	45.4	47.9956	49.075	3.67503	8.09479	3.17597	3.11902	3.45718	0.281218	8.85456
CSCS 6	1	CET	36.7	50.3697	43.0515	6.35151	17.3066	2.7897	3.17514	3.3067	0.517003	18.5326
CSCS 7	1	RES	50.3		44.3198	-5.98022	-11.8891	3.80886		3.48837	-0.320492	-8.41438
CSCS 8	1	END	44.9	52.6551	45.0765	0.176481	0.393053	3.48485	4.13017	3.69359	0.208738	5.98988
CSCS 9	1	CET	47.2	44.3492	46.9269	-0.273143	-0.578693	3.20413	3.15985	3.42471	0.220578	6.88416
CSCS 10	1	END	33.7	39.0993	36.5115	2.81151	8.34276	2.42697	2.73133	2.76345	0.336487	13.8645
CSCS 11	1	RES	56		47.4075	-8.59247	-15.3437	3.9738		3.51389	-0.45991	-11.5736
CSCS 12	1	END	35.3	34.5908	39.5652	4.26516	12.0826	2.77215	2.91768	2.9815	0.209352	7.55196
CSCS 13	1	END	47.8	58.6095	55.1257	7.32574	15.3258	4.01114	4.89071	4.69136	0.680216	16.9582
CSCS 14	1	CET	48.3	52.826	49.0789	0.778945	1.61272	3.9485	3.88715	4.05102	0.102523	2.5965
CSCS 15	1	RES	30.2		30.999	0.798984	2.64564	2.2		2.05724	-0.142765	-6.4893
CSCS 16	2	RES	47.9		44.8245	-3.07551	-6.42069	4.11849		3.68891	-0.429575	-10.4304
CSCS 17	2	CET	40.7	41.0421	41.5304	0.830443	2.0404	2.92902	2.819	3.3914	0.462377	15.7861
CSCS 18	2	CET	50.4	55.2493	53.8946	3.49462	6.93378	4.22777	4.35321	4.3623	0.134528	3.182
CSCS 19	2	RES	52.3		46.8148	-5.48522	-10.488	3.78378		3.23407	-0.549712	-14.5281
CSCS 20	2	END	38.6	43.0005	45.6209	7.02089	18.1888	2.82383	3.20882	3.44037	0.616533	21.8332
CSCS 21	2	END	38.6	43.8573	43.7628	5.16276	13.375	2.64505	3.15305	3.25245	0.607394	22.9634
CSCS 22	2	CET	47.6	48.193	46.9127	-0.687252	-1.44381	3.71178	3.80539	3.96544	0.253656	6.83382
CSCS 23	2	RES	46.4		49.658	3.25804	7.02165	3.68006		3.5	-0.180057	-4.89279
CSCS 24	2	END	53.4	53.2227	53.5359	0.135862	0.254423	3.90851	4.29848	4.37772	0.469205	12.0047
CSCS 25	2	END	46.6	47.4549	54.5841	7.98407	17.1332	3.47509	3.82645	4.17928	0.704187	20.2638
CSCS 26	2	CET	42.1	41.8466	43.9073	1.80733	4.29294	3.17204	3.19623	3.60659	0.434549	13.6993
CSCS 27	2	RES	50.2		49.4461	-0.753928	-1.50185	3.68922		3.58936	-0.0998582	-2.70675
CSCS 28	2	CET	35.1	37.9869	40.6072	5.50717	15.6899	2.6247	2.9078	3.10004	0.475336	18.1101
CSCS 29	2	CET	34.1	34.6277	38.4604	4.36043	12.7872	2.5873	3.0721	3.31121	0.723908	27.9793
CSCS 30	2	END	51.2	53.6543	53.6985	2.49854	4.87996	3.96002	4.06614	4.14345	0.183425	4.63193
CSCS 31	2	RES	29.6		33.1869	3.5869	12.1179	2.37639		2.14229	-0.234099	-9.85106
CSCS 32	2	RES	50.2		45.7086	-4.49143	-8.94707	3.92928		3.73837	-0.190909	-4.85862
ID	Cohort	Group	VO2peak (mL/kg/min)									Max Aerobic Power (W) [Wfinal + (t/150) *25)
			Pre	Wk 6	Post	dPre-Post	% Change	Pre-Mid	%Change	dMid-Post	%Change	Pre	Wk 6	Post	dPre-Post	% Change	Pre-Mid	%Change	dMid-Post	%Change
CSCS 1	1	CET	44.4	47.1426	41.7731	-2.62689	-5.91643	2.74256	6.17694	-5.36946	-11.3898	3.24421	2.96812	3.34569	0.101487	3.12827	-0.276083	-8.51005	0.377571	12.7209
CSCS 3	1	CET	51.6	52.0908	47.3258	-4.27422	-8.28336	0.49083	0.951221	-4.76505	-9.14757	3.7931	3.79851	3.71695	-0.0761517	-2.00763	0.00540798	0.142574	-0.0815596	-2.14715
CSCS 4	1	CET	50.8	58.2933	50.1399	-0.66006	-1.29933	7.49327	14.7505	-8.15333	-13.9867	4.04015	3.92888	4.14815	0.107998	2.67311	-0.111268	-2.75406	0.219266	5.58087
CSCS 6	1	CET	36.7	50.3697	43.0515	6.35151	17.3066	13.6697	37.2472	-7.31823	-14.529	2.7897	3.17514	3.3067	0.517003	18.5326	0.385442	13.8166	0.131561	4.14347
CSCS 9	1	CET	47.2	44.3492	46.9269	-0.273143	-0.578693	-2.85082	-6.03987	2.57767	5.81223	3.20413	3.15985	3.42471	0.220578	6.88416	-0.0442831	-1.38206	0.264861	8.38206
CSCS 14	1	CET	48.3	52.826	49.0789	0.778945	1.61272	4.52599	9.37058	-3.74704	-7.09318	3.9485	3.88715	4.05102	0.102523	2.5965	-0.0613505	-1.55377	0.163873	4.21577
CSCS 17	2	CET	40.7	41.0421	41.5304	0.830443	2.0404	0.342082	0.840496	0.488361	1.1899	2.92902	2.819	3.3914	0.462377	15.7861	-0.110023	-3.75631	0.5724	20.3051
CSCS 18	2	CET	50.4	55.2493	53.8946	3.49462	6.93378	4.84934	9.62171	-1.35472	-2.452	4.22777	4.35321	4.3623	0.134528	3.182	0.125445	2.96718	0.00908219	0.208632
CSCS 22	2	CET	47.6	48.193	46.9127	-0.687252	-1.44381	0.592987	1.24577	-1.28024	-2.65648	3.71178	3.80539	3.96544	0.253656	6.83382	0.0936155	2.52212	0.160041	4.20562
CSCS 26	2	CET	42.1	41.8466	43.9073	1.80733	4.29294	-0.253358	-0.601802	2.06069	4.92438	3.17204	3.19623	3.60659	0.434549	13.6993	0.0241866	0.762494	0.410362	12.8389
CSCS 28	2	CET	35.1	37.9869	40.6072	5.50717	15.6899	2.88685	8.22466	2.62032	6.89796	2.6247	2.9078	3.10004	0.475336	18.1101	0.283098	10.7859	0.192238	6.61112
CSCS 29	2	CET	34.1	34.6277	38.4604	4.36043	12.7872	0.527714	1.54755	3.83272	11.0684	2.5873	3.0721	3.31121	0.723908	27.9793	0.484799	18.7376	0.239109	7.78325
		Avg	44.0833	47.0014	45.3007	1.21741	3.59516	2.9181	6.94459	-1.70069	-2.6135	3.35603	3.42262	3.64418	0.288149	9.78313	0.0665822	2.64819	0.221567	7.07071
		STD	6.26489	7.20882	4.50626	3.23091	8.17479	4.36789	11.0979	4.12378	8.69212	0.571667	0.501478	0.400808	0.232166	8.91653	0.221993	7.91078	0.175386	6.0452
		SEM	1.80852	2.08101	1.30085	0.932682	2.35986	1.2609	3.20368	1.19043	2.5092	0.165026	0.144764	0.115703	0.0670206	2.57398	0.0640838	2.28365	0.0506296	1.7451
ID	Cohort	Group	VO2peak (mL/kg/min)					Max Aerobic Power (W) [Wfinal + (t/150) *25)
			Pre	Wk 6	Post	dPre-Post	% Change	Pre	Wk 6	Post	dPre-Post	% Change
CSCS 2	1	RES	52.3		44.5212	-7.77882	-14.8735	3.75189		3.37752	-0.374375	-9.9783
CSCS 7	1	RES	50.3		44.3198	-5.98022	-11.8891	3.80886		3.48837	-0.320492	-8.41438
CSCS 11	1	RES	56		47.4075	-8.59247	-15.3437	3.9738		3.51389	-0.45991	-11.5736
CSCS 15	1	RES	30.2		30.999	0.798984	2.64564	2.2		2.05724	-0.142765	-6.4893
CSCS 16	2	RES	47.9		44.8245	-3.07551	-6.42069	4.11849		3.68891	-0.429575	-10.4304
CSCS 19	2	RES	52.3		46.8148	-5.48522	-10.488	3.78378		3.23407	-0.549712	-14.5281
CSCS 23	2	RES	46.4		49.658	3.25804	7.02165	3.68006		3.5	-0.180057	-4.89279
CSCS 27	2	RES	50.2		49.4461	-0.753928	-1.50185	3.68922		3.58936	-0.0998582	-2.70675
CSCS 31	2	RES	29.6		33.1869	3.5869	12.1179	2.37639		2.14229	-0.234099	-9.85106
CSCS 32	2	RES	50.2		45.7086	-4.49143	-8.94707	3.92928		3.73837	-0.190909	-4.85862
		Avg	46.54		43.6886	-2.85137	-4.76787	3.53118		3.233	-0.298175	-8.37233
		STD	9.14454		6.41318	4.38694	9.4713	0.670132		0.614512	0.151307	3.60929
		SEM	2.89176		2.02803	1.38727	2.99509	0.211914		0.194326	0.0478476	1.14136
ID	Cohort	Group	VO2peak (mL/kg/min)									Max Aerobic Power (W) [Wfinal + (t/150) *25)
			Pre	Wk 6	Post	dPre-Post	% Change	Pre-Mid	%Change	dMid-Post	%Change	Pre	Wk 6	Post	dPre-Post	% Change	Pre-Mid	%Change	dMid-Post	%Change
CSCS 5	1	END	45.4	47.9956	49.075	3.67503	8.09479	2.5956	5.71717	1.07944	2.24903	3.17597	3.11902	3.45718	0.281218	8.85456	-0.0569433	-1.79295	0.338161	10.8419
CSCS 8	1	END	44.9	52.6551	45.0765	0.176481	0.393053	7.75506	17.2718	-7.57858	-14.3929	3.48485	4.13017	3.69359	0.208738	5.98988	0.645322	18.5179	-0.436584	-10.5706
CSCS 10	1	END	33.7	39.0993	36.5115	2.81151	8.34276	5.39927	16.0216	-2.58776	-6.61843	2.42697	2.73133	2.76345	0.336487	13.8645	0.30436	12.5408	0.0321263	1.17621
CSCS 12	1	END	35.3	34.5908	39.5652	4.26516	12.0826	-0.709225	-2.00914	4.97438	14.3807	2.77215	2.91768	2.9815	0.209352	7.55196	0.145524	5.24948	0.0638283	2.18764
CSCS 13	1	END	47.8	58.6095	55.1257	7.32574	15.3258	10.8095	22.6141	-3.48381	-5.94409	4.01114	4.89071	4.69136	0.680216	16.9582	0.879568	21.9281	-0.199352	-4.07614
CSCS 20	2	END	38.6	43.0005	45.6209	7.02089	18.1888	4.4005	11.4003	2.62038	6.09385	2.82383	3.20882	3.44037	0.616533	21.8332	0.384991	13.6336	0.231542	7.21579
CSCS 21	2	END	38.6	43.8573	43.7628	5.16276	13.375	5.25734	13.62	-0.094574	-0.21564	2.64505	3.15305	3.25245	0.607394	22.9634	0.508	19.2057	0.0993938	3.1523
CSCS 24	2	END	53.4	53.2227	53.5359	0.135862	0.254423	-0.177288	-0.332001	0.31315	0.588377	3.90851	4.29848	4.37772	0.469205	12.0047	0.389966	9.97735	0.079239	1.84342
CSCS 25	2	END	46.6	47.4549	54.5841	7.98407	17.1332	0.854926	1.8346	7.12915	15.023	3.47509	3.82645	4.17928	0.704187	20.2638	0.351361	10.1109	0.352826	9.2207
CSCS 30	2	END	51.2	53.6543	53.6985	2.49854	4.87996	2.45428	4.79352	0.0442581	0.0824876	3.96002	4.06614	4.14345	0.183425	4.63193	0.106116	2.67968	0.0773093	1.9013
		Avg	43.55	47.414	47.6556	4.1056	9.80705	3.864	9.0932	0.241605	1.12464	3.26836	3.63419	3.69803	0.429675	13.4916	0.365827	11.2051	0.0638489	2.28925
		STD	6.68535	7.39016	6.60394	2.80264	6.51085	3.61884	8.28781	4.20838	9.12097	0.58484	0.706796	0.631443	0.209472	6.75836	0.271194	7.60086	0.237877	6.26898
		SEM	2.11409	2.33697	2.08835	0.886274	2.05891	1.14438	2.62084	1.33081	2.8843	0.184943	0.223509	0.19968	0.066241	2.13718	0.0857591	2.4036	0.0752235	1.98242

## Sheet: Wingate
ID	Cohort	Group	Peak Power (W)				Relative Peak Power (W/kg BM)
			Pre	Post	dPre-Post	% Change	Pre	Post	dPre-Post	% Change
CSCS 1	1	CET	609.48	766.67	157.19	25.7908	7.92	9.47	1.55	19.5707
CSCS 2	1	RES	660.96	754.82	93.86	14.2006	10.17	11.27	1.1	10.8161
CSCS 3	1	CET	759.48	750.87	-8.61	-1.13367	12.06	11.55	-0.51	-4.22886
CSCS 4	1	CET	850.53	955.62	105.09	12.3558	10.63	11.87	1.24	11.6651
CSCS 5	1	END	968.33	895.42	-72.91	-7.52946	10.19	9.63	-0.56	-5.49558
CSCS 6	1	CET	816.83	781.45	-35.38	-4.33138	11.5	10.28	-1.22	-10.6087
CSCS 7	1	RES	987	1134.07	147.07	14.9007	13.52	14.73	1.21	8.9497
CSCS 8	1	END	856.62	925.6	68.98	8.05258	10.71	11.02	0.31	2.89449
CSCS 9	1	CET	881.18	891.33	10.15	1.15186	11.44	10.6	-0.84	-7.34266
CSCS 10	1	END	N/a	865.77	#VALUE!	#VALUE!	N/a	9.73	#VALUE!	#VALUE!
CSCS 11	1	RES	704.43	844.25	139.82	19.8487	10.21	11.73	1.52	14.8874
CSCS 12	1	END	766.11	891.24	125.13	16.3332	9.58	10.87	1.29	13.4656
CSCS 13	1	END	759.65	839.75	80.1	10.5443	10.41	11.35	0.94	9.02978
CSCS 14	1	CET	1116.74	1123.78	7.04	0.630406	11.76	11.46	-0.3	-2.55102
CSCS 15	1	RES	834.49	N/a	#VALUE!	#VALUE!	9.07	N/a	#VALUE!	#VALUE!
CSCS 16	2	RES	1038.58	1100.06	61.48	5.91962	11.05	11.11	0.06	0.542986
CSCS 17	2	CET	708.4	751.56	43.16	6.0926	9.57	9.98	0.41	4.28422
CSCS 18	2	CET	740.1	707.62	-32.48	-4.3886	11.56	11.06	-0.5	-4.32526
CSCS 19	2	RES	698.64	840.44	141.8	20.2966	10.43	11.51	1.08	10.3547
CSCS 20	2	END	631.74	631.2	-0.54	-0.0854782	8.1	8.2	0.1	1.23457
CSCS 21	2	END	810.55	873.7	63.15	7.79101	9.21	9.82	0.61	6.62324
CSCS 22	2	CET	844.44	825.31	-19.13	-2.26541	12.6	11.62	-0.98	-7.77778
CSCS 23	2	RES	748	744.81	-3.19	-0.426471	10.69	10.79	0.1	0.935454
CSCS 24	2	END	993.32	1112.47	119.15	11.9951	13.42	14.64	1.22	9.09091
CSCS 25	2	END	985.4	1025.72	40.32	4.09174	11.87	11.66	-0.21	-1.76917
CSCS 26	2	CET	654.69	907.79	253.1	38.6595	8.85	11.35	2.5	28.2486
CSCS 27	2	RES	718.02	923.97	205.95	28.683	10.72	13.59	2.87	26.7724
CSCS 28	2	CET	853.22	852.59	-0.63	-0.0738379	10.04	10.27	0.23	2.29084
CSCS 29	2	CET	980.85	924.05	-56.8	-5.7909	10.32	10.15	-0.17	-1.64729
CSCS 30	2	END	603.46	683.57	80.11	13.2751	9.73	10.52	0.79	8.11922
CSCS 31	2	RES	956.6	1051.77	95.17	9.94878	11.96	12.67	0.71	5.93645
CSCS 32	2	RES	1131.47	1274.07	142.6	12.6031	13.63	14.81	1.18	8.65737
ID	Cohort	Group	Peak Power (W)				Relative Peak Power (W/kg BM)
			Pre	Post	dPre-Post	% Change	Pre	Post	dPre-Post	% Change
CSCS 1	1	CET	609.48	766.67	157.19	25.7908	7.92	9.47	1.55	19.5707
CSCS 3	1	CET	759.48	750.87	-8.61	-1.13367	12.06	11.55	-0.51	-4.22886
CSCS 4	1	CET	850.53	955.62	105.09	12.3558	10.63	11.87	1.24	11.6651
CSCS 6	1	CET	816.83	781.45	-35.38	-4.33138	11.5	10.28	-1.22	-10.6087
CSCS 9	1	CET	881.18	891.33	10.15	1.15186	11.44	10.6	-0.84	-7.34266
CSCS 14	1	CET	1116.74	1123.78	7.04	0.630406	11.76	11.46	-0.3	-2.55102
CSCS 17	2	CET	708.4	751.56	43.16	6.0926	9.57	9.98	0.41	4.28422
CSCS 18	2	CET	740.1	707.62	-32.48	-4.3886	11.56	11.06	-0.5	-4.32526
CSCS 22	2	CET	844.44	825.31	-19.13	-2.26541	12.6	11.62	-0.98	-7.77778
CSCS 26	2	CET	654.69	907.79	253.1	38.6595	8.85	11.35	2.5	28.2486
CSCS 28	2	CET	853.22	852.59	-0.63	-0.0738379	10.04	10.27	0.23	2.29084
CSCS 29	2	CET	980.85	924.05	-56.8	-5.7909	10.32	10.15	-0.17	-1.64729
		Avg	817.995	853.22	35.225	5.55811	10.6875	10.805	0.1175	2.29816
		STD	139.614	116.215	91.9048	13.6798	1.39874	0.776958	1.12931	11.8707
		SEM	40.3031	33.5485	26.5306	3.94902	0.403782	0.224288	0.326005	3.42679
ID	Cohort	Group	Peak Power (W)				Relative Peak Power (W/kg BM)
			Pre	Post	dPre-Post	% Change	Pre	Post	dPre-Post	% Change
CSCS 2	1	RES	660.96	754.82	93.86	14.2006	10.17	11.27	1.1	10.8161
CSCS 7	1	RES	987	1134.07	147.07	14.9007	13.52	14.73	1.21	8.9497
CSCS 11	1	RES	704.43	844.25	139.82	19.8487	10.21	11.73	1.52	14.8874
CSCS 15	1	RES	834.49	N/a			9.07	N/a
CSCS 16	2	RES	1038.58	1100.06	61.48	5.91962	11.05	11.11	0.06	0.542986
CSCS 19	2	RES	698.64	840.44	141.8	20.2966	10.43	11.51	1.08	10.3547
CSCS 23	2	RES	748	744.81	-3.19	-0.426471	10.69	10.79	0.1	0.935454
CSCS 27	2	RES	718.02	923.97	205.95	28.683	10.72	13.59	2.87	26.7724
CSCS 31	2	RES	956.6	1051.77	95.17	9.94878	11.96	12.67	0.71	5.93645
CSCS 32	2	RES	1131.47	1274.07	142.6	12.6031	13.63	14.81	1.18	8.65737
		Avg	847.819	963.14	113.84	13.9972	11.145	12.4678	1.09222	9.7614
		STD	167.588	185.164	60.2678	8.52992	1.47266	1.5596	0.833768	7.87796
		SEM	55.8628	61.7214	20.0893	2.84331	0.490885	0.519866	0.277923	2.62599
ID	Cohort	Group	Peak Power (W)				Relative Peak Power (W/kg BM)
			Pre	Post	dPre-Post	% Change	Pre	Post	dPre-Post	% Change
CSCS 5	1	END	968.33	895.42	-72.91	-7.52946	10.19	9.63	-0.56	-5.49558
CSCS 8	1	END	856.62	925.6	68.98	8.05258	10.71	11.02	0.31	2.89449
CSCS 10	1	END	N/a	865.77			N/a	9.73
CSCS 12	1	END	766.11	891.24	125.13	16.3332	9.58	10.87	1.29	13.4656
CSCS 13	1	END	759.65	839.75	80.1	10.5443	10.41	11.35	0.94	9.02978
CSCS 20	2	END	631.74	631.2	-0.54	-0.0854782	8.1	8.2	0.1	1.23457
CSCS 21	2	END	810.55	873.7	63.15	7.79101	9.21	9.82	0.61	6.62324
CSCS 24	2	END	993.32	1112.47	119.15	11.9951	13.42	14.64	1.22	9.09091
CSCS 25	2	END	985.4	1025.72	40.32	4.09174	11.87	11.66	-0.21	-1.76917
CSCS 30	2	END	603.46	683.57	80.11	13.2751	9.73	10.52	0.79	8.11922
		Avg	819.464	874.444	55.9433	7.16312	10.3578	10.744	0.498889	4.79922
		STD	145.647	141.327	61.4502	7.37614	1.55052	1.70366	0.637974	6.03358
		SEM	48.549	47.109	20.4834	2.45871	0.516841	0.567888	0.212658	2.01119

[truncated: 6 more sheets: Diet, Training Volume ResEx, ResEx Training Variables, Training Volume EndEx, EndEx Training Variables, Time Between Session]
